# Supplementary material for: Testing the form-function paradigm: body shape correlates with kinematics but not energetics in selectively-bred birds
Source: Commun Biol. 2024 Jul 24;7:900. doi: 10.1038/s42003-024-06592-w (PMC11269648; doi:10.1038/s42003-024-06592-w)
Supplement: Supplementary file 3 — Supplementary Data 1 [file 42003_2024_6592_MOESM3_ESM.xlsx]

## Sheet: 1. Contents
Supplementary Data for Cross et al., Testing the form-function paradigm: body shape disparity correlates with kinematics but not energetics in selectively bred birds
Workseet Number	Title	Description
2	Raw Morphometric Data	This dataset contains the final body mass data (kg), linear skeletal measurements ('L_'; given in m), minimum convex hull volumes ('H_' given in cm3), and skin segment volumes ('S_' given in cm3), for each bird (ID column) from each breed (breed column).
3	Normalised Morphometric Data	This dataset contains the normalised linear skeletal measurements ('L_'), minimum convex hull volumes ('H_') and skin segment volumes ('S_') for each bird (ID column) from each breed (breed column). Linear measurements were normalised by BM^0.33, while volumetric parameters were normalised by total body volume.
4	Centre of Mass Data	This contains dorsoventral ('DV') and craniocaudal ('CC') CoM positions in both raw and normalised by BM^0.33 format, for one member of each studied breed. The normalised values are multiplied by 1000 to match the avian dataset of Macaulay et al. (12).
5	Raw Energetics Data	This contains the unprocessed energetics data.
6	Processed Energetics Data	This contains the processed energetics data used in the final analyses.
7	Spatiotemporal Kinematic Data	This dataset contains the spatiotemporal kinematic data used in the final analyses. The data presented here is non-normalised, but the parameters to normalise the data in accordance with our methods (FLL), are also provided.
8	Discrete Joint Kinematic Data	This contains the minimum, maximum, toe-on, toe-off, and midstance Flexion-extension (joints) and pitch (trunk) angles, for all analysed stride cycles. The data is organised by breed, and all strides are derived from the same individual of that breed used in the CoM analysis.
9	Mallard Joint Traces	This comprises the joint and trunk traces used in the SPM for the mallard. The data is organised such that each column contains a trace for a specific joint, the cycle number is given in the header, and the first cell begins at toe-on/touchdown.
10	Runner Joint Traces	This comprises the joint and trunk traces used in the SPM for the Indian runner. The data is organised such that each column contains a trace for a specific joint, the cycle number is given in the header, and the first cell begins at toe-on/touchdown.
11	Aylesbury Joint Traces	This comprises the joint and trunk traces used in the SPM for the Aylesbury. The data is organised such that each column contains a trace for a specific joint, the cycle number is given in the header, and the first cell begins at toe-on/touchdown.
12	Hip Height Traces	This contains (non-normalised) hip height trace data used in the ELL SPM analysis. The data is organised such that each column contains a trace starting from toe-on, and breed and cycle number are given in the header. Normalised versions were generated by dividing by FLL (see morphometric datasets).
13	CoM-Pes Alignment Traces	This contains the CoM-pes alignment traces, as presented in supplementary material 5. For each breed, the mean and the upper and lower ranges are provided, these were calculated from the same strides used elsewhere, but did not undergo SPM.

## Sheet: 2. Raw Morphometric Data
Breed	ID	Mass (Kg)	L_Humerus	L_Forearm	L_CMC	L_Manus	L_TotalFore	L_Thigh	L_Shank	L_TMT	L_Pes	L_TotalHind	L_Neck	L_Shoulder	L_Sternum	L_GA	L_Hip	H_Head	H_Neck	H_Torso	H_Humerus	H_Forearm	H_Manus	H_Thigh	H_Shank	H_TMT	H_Pes	S_Head	S_Neck	S_Torso	S_Humerus	S_Forearm	S_Manus	S_Thigh	S_Shank	S_TMT	S_Pes
Runner	1	2	0.1144	0.1078	0.0725	0.05205	0.34675	0.0712	0.1278	0.06575	0.081	0.34575	0.28349	0.06208	0.1265	0.1527	0.0447	118.284	57.368	1086.52	34.6409	18.7324	11.9293	12.9397	33.902	9.3987	11.6202	106.686	187.563	1524.17	32.4898	26.9553	12.9558	22.5792	57.1674	9.34126	17.4839
Runner	2	1.6	0.1125	0.1035	0.068	0.05165	0.33565	0.0657	0.12121	0.0635	0.0794	0.32981	0.257574	0.0603	0.1256	0.1429	0.0342	117.053	44.95	1008.38	32.5995	21.0124	10.805	12.5	28	6.2	10.0277	107.041	157.735	1308.19	31.064	22.8337	12.8177	23.6457	49.3424	10.9259	21.31
Runner	3	1.75	0.11445	0.10315	0.0702	0.05195	0.33975	0.06726	0.12085	0.064295	0.0784	0.330805	0.266938	0.0586	0.1263	0.1439	0.0433	119.883	51.595	1074.35	33.4175	17.9101	13.0391	12.7691	29.3734	9.024	10.2262	101.898	153.74	1386.34	29.0456	26.4691	12.1204	22.5829	30.1444	8.37672	14.6198
Runner	4	1.6	0.1097	0.099695	0.066215	0.048105	0.323715	0.06526	0.11964	0.06248	0.074785	0.322165	0.259997	0.06115	0.12048	0.141225	0.04435	123.789	45.46	1013.19	28.4627	14.7307	11.2836	11.5833	27.8441	8.9112	8.2345	94.7644	135.691	1253.7	34.3202	21.1654	11.0381	21.7381	40.9977	8.60703	14.4432
Runner	5	1.65	0.11232	0.102475	0.061045	0.050645	0.326485	0.06193	0.119585	0.064175	0.071795	0.317485	0.270241	0.05197	0.12019	0.14218	0.04164	106	32.8972	846.198	31.0017	15.3084	12.7177	13.1964	26.6757	9.1048	8.5159	97.175	155.761	1191.11	28.1783	24.1181	12.3708	19.5366	40.0053	7.80725	12.9403
Runner	6	1.55	0.10876	0.099455	0.062705	0.043455	0.314375	0.06413	0.11913	0.059205	0.073265	0.31573	0.273265	0.0555	0.12097	0.1375	0.03949	98.5188	31.7412	1037.2	29.0346	16.6934	9.9793	15.3732	25.5359	8.7748	7.7299	82.4278	149.537	1264.31	21.4817	21.3978	11.1295	18.2475	41.0761	6.01145	12.3299
Runner	7	1.75	0.11476	0.105295	0.06706	0.053375	0.34049	0.0650845	0.126	0.066115	0.070575	0.327775	0.278735	0.05808	0.12758	0.14673	0.04478	103.023	45.2553	1267.99	34.7761	20.6472	18.4035	12.6322	31.7623	9.6479	10.1486	95.6009	159.765	1335.48	30.2499	24.1913	10.9273	22.4761	47.1016	9.0752	12.0638
Runner	8	1.85	0.11677	0.104805	0.068065	0.0533	0.34294	0.0653	0.123085	0.063575	0.075745	0.327705	0.279433	0.05512	0.12353	0.14789	0.04096	123.951	44.2125	1168.83	34.2719	16.7175	13.3448	12.2995	31.195	9.0889	11.5579	104.32	157.668	1488.23	28.8919	23.8357	12.5921	20.9491	37.1372	7.51012	15.0927
Mallard	1	1.2	0.08985	0.08707	0.05818	0.042545	0.277645	0.049715	0.086305	0.04361	0.053465	0.233095	0.179195	0.0491	0.11145	0.1178	0.0322	81.6346	25.737	612.187	18.1099	10.8028	9.71743	5.33866	12.5299	3.74843	2.82089	64.6663	78.5892	966.23	21.9112	21.4197	10.4586	9.04972	18.5812	4.01109	7.40662
Mallard	2	1.15	0.08416	0.083435	0.057345	0.04402	0.26896	0.04896	0.088255	0.04392	0.055125	0.23626	0.192802	0.05043	0.1035	0.1248	0.02774	65.6224	20.63	531.165	19.7289	10.0748	8.29261	5.88542	11.7034	3.88043	3.31034	59.0837	82.7921	939.639	20.2301	18.673	9.81934	8.1856	11.41	3.84258	7.59195
Mallard	3	1	0.09175	0.08245	0.0531	0.03875	0.26605	0.0456	0.0806	0.0406	0.05665	0.22345	0.181682	0.0451	0.104221	0.1076	0.0302	63.1073	22.364	454.062	16.2779	9.09147	8.41405	4.25262	9.05467	3.89179	3.50672	57.4857	55.7956	803.628	10.6744	14.9839	7.80309	6.50946	14.3684	2.85931	5.73944
Mallard	4	0.95	0.089395	0.083755	0.055545	0.04276	0.271455	0.04845	0.086725	0.04363	0.054	0.232805	0.187403	0.045	0.1033	0.1056	0.034897	36.1518	19.394	450.72	16.8362	8.84295	7.59305	4.68975	12.2544	3.52861	2.22531	54.6129	62.011	775.566	19.7456	14.5051	8.07082	8.3533	13.9759	3.1381	6.13626
Mallard	6	1.1	0.092995	0.08504	0.05438	0.04081	0.273225	0.048385	0.08643	0.04266	0.053485	0.23096	0.188662	0.04354	0.10908	0.11259	0.03425	64.8183	20.3058	463.386	17.8878	10.111	7.24033	4.60475	11.6548	3.79152	3.3815	50.0465	64.0345	790.939	18.9089	17.4908	8.41828	7.59337	15.2362	2.71319	6.71618
Mallard	7	1	0.090285	0.08439	0.0559	0.042255	0.27283	0.04885	0.09075	0.04684	0.05786	0.2443	0.195451	0.04619	0.1004	0.115	0.03336	76.9537	23.0761	551.292	19.1935	11.2788	9.09824	5.69438	13.4528	4.11053	4.07924	61.1911	69.7153	856.383	24.2881	18.8511	10.2027	9.15464	18.342	3.61004	6.94109
Mallard	8	1.1	0.090402	0.08562	0.05512	0.04579	0.276932	0.0548395	0.09115	0.045995	0.056061	0.248046	0.200462	0.04739	0.11089	0.10982	0.03302	82.8931	24.7561	559.515	19.7338	11.6692	8.52419	5.4892	12.938	3.6031	4.34414	59.0484	75.1505	828.701	21.9072	19.9933	11.0211	8.54276	18.3157	3.61378	5.95073
Mallard	11	0.8	0.08568	0.081725	0.053385	0.04171	0.2625	0.046905	0.083423	0.041315	0.051895	0.223538	0.179195	0.04479	0.1026	0.10859	0.030664	61.3881	13.7518	433.205	15.9708	9.12053	7.36462	4.33702	8.92094	2.9559	3.60813	48.2001	48.072	691.733	18.1663	14.5006	7.80657	7.64497	9.06541	3.08999	5.58457
Aylesbury	0	1.85	0.10045	0.0911	0.05915	0.04795	0.29865	0.0571	0.1055	0.05745	0.0728	0.29285	0.224694	0.0616	0.1195	0.1229	0.0328	106.882	56.7	842.25	25.9202	13.2238	13.4772	11.2735	22.9172	8.60674	7.7161	110.591	182.447	1387.59	34.6217	30.3479	16.1448	21.0279	46.8686	9.38502	21.8607
Aylesbury	2	2.85	0.111	0.101	0.06665	0.0544	0.33305	0.062	0.113	0.05895	0.07375	0.3077	0.228207	0.065794	0.13183	0.1396	0.04588	134.886	52.218	1236.34	36.656	18.2526	17.7604	15.3099	30.8483	9.95395	12.0078	147.656	257.835	2105.18	51.5364	43.6286	20.8229	34.9948	52.1793	13.8931	31.1494
Aylesbury	3	2.3	0.102	0.09375	0.0638	0.05165	0.3112	0.0586	0.106	0.059	0.07965	0.30325	0.238788	0.066337	0.1313	0.1306	0.0324	121.731	41.428	1042.03	30.577	17.2011	19.676	12.4882	26.6938	8.99987	12.3808	136.224	221.067	1805.15	42.7728	36.2992	18.4488	24.8706	52.3296	10.237	24.8323
Aylesbury	5	2.2	0.106	0.09835	0.0645	0.0525	0.32135	0.05915	0.11	0.0605	0.07675	0.3064	0.230749	0.06714	0.1218	0.1388	0.037447	117.432	39.747	1083.24	30.9929	16.0659	16.9058	11.769	27.5525	8.94409	9.68099	127.204	179.009	1641.17	43.9454	34.7665	22.6603	24.9081	53.0617	12.0454	26.9653
Aylesbury	6	2.4	0.108	0.0958	0.06455	0.0513	0.31965	0.06085	0.1065	0.059	0.0761	0.30245	0.219922	0.06815	0.1218	0.13348	0.03662	122.819	47.217	1136.87	29.94	16.6631	18.2835	12.8052	27.3297	9.12196	11.2875	130.93	215.81	2049.01	47.1319	33.566	19.0218	30.6909	53.0015	11.5778	26.6882
Aylesbury	10	2.1	0.09865	0.087	0.05805	0.04745	0.29115	0.0566	0.101	0.05495	0.072	0.28455	0.21233	0.059926	0.119	0.1175	0.0345	95.8757	45.201	841.68	22.9075	12.3196	14.1926	8.76739	21.7228	6.96154	12.1488	99.2721	169.132	1248.96	32.3909	28.5911	16.7342	21.7271	48.6696	8.99623	17.8652

## Sheet: 3. Normalised Morphometric Data
Breed	ID	L_Humerus	L_Forearm	L_CMC	L_Manus	L_TotalFore	L_Thigh	L_Shank	L_TMT	L_Pes	L_TotalHind	L_Neck	L_Shoulder	L_Sternum	L_GA	L_Hip	H_Head	H_Neck	H_Torso	H_Humerus	H_Forearm	H_Manus	H_Thigh	H_Shank	H_TMT	H_Pes	S_Head	S_Neck	S_Torso	S_Humerus	S_Forearm	S_Manus	S_Thigh	S_Shank	S_TMT	S_Pes
Runner	1	0.0910094	0.0857588	0.0576764	0.0414077	0.275852	0.0566422	0.10167	0.0523065	0.0644385	0.275057	0.225526	0.0493869	0.100635	0.121478	0.0355605	7.73858	3.75323	71.0842	2.26633	1.22554	0.780456	0.84656	2.21799	0.614896	0.760234	4.90205	8.6182	70.0328	2.9857	2.4771	1.19059	2.07495	5.25348	0.858429	1.60671
Runner	2	0.096337	0.08863	0.0582303	0.0442294	0.287427	0.0562608	0.103796	0.0560767	0.0679925	0.284126	0.220568	0.0516366	0.107555	0.122369	0.0292864	8.11956	3.11803	69.9479	2.13278	1.37471	0.706902	0.867082	1.94226	0.430073	0.709836	5.58422	8.22891	68.247	3.24116	2.38242	1.33738	2.46715	5.1483	1.13999	2.22345
Runner	3	0.095151	0.0857564	0.0583626	0.04319	0.28246	0.0559183	0.100472	0.0534533	0.0651799	0.275023	0.221926	0.0487186	0.105003	0.119635	0.0359986	8.00636	3.44576	71.7502	2.23178	1.19612	0.870814	0.852782	1.9617	0.602667	0.682957	5.28327	7.97121	71.8796	3.01194	2.74477	1.25685	2.34178	3.12588	0.868641	1.51603
Runner	4	0.0939392	0.0853717	0.0567018	0.0411937	0.277206	0.0524966	0.101369	0.0543997	0.0640405	0.272306	0.222643	0.0523645	0.10317	0.120935	0.0379782	8.8135	3.23665	72.1368	2.02648	1.04879	0.803363	0.824701	1.98244	0.634459	0.586276	5.29772	7.58569	70.0871	3.83728	2.36646	1.23415	2.4305	4.58388	0.962336	1.61486
Runner	5	0.0952111	0.0868657	0.0517464	0.0429306	0.276754	0.0524966	0.101369	0.0543997	0.060859	0.269125	0.229077	0.0440538	0.101882	0.120523	0.0352973	8.70182	2.70062	69.4666	2.54501	1.25671	1.04403	1.08333	2.18988	0.747439	0.69909	5.60424	8.98296	68.693	3.25017	2.78186	1.42689	2.25341	4.61434	0.900514	1.49258
Runner	6	0.0941152	0.0860631	0.0542616	0.0376037	0.272044	0.0554947	0.103089	0.0512329	0.0633997	0.273216	0.236469	0.0480268	0.104681	0.118985	0.0341726	7.06886	2.27748	74.4205	2.08327	1.19777	0.716028	1.10305	1.83223	0.629605	0.554633	4.68441	8.49827	71.8511	2.44163	2.43209	1.26499	2.07403	4.66875	0.683267	1.40143
Runner	7	0.0954087	0.0875397	0.0557521	0.0443747	0.283075	0.0541097	0.104753	0.0549664	0.0586744	0.272504	0.231733	0.0482863	0.106067	0.121988	0.037229	6.08774	2.67418	74.9268	2.05496	1.22006	1.08748	0.74645	1.87687	0.570104	0.599692	5.02364	8.39535	70.1771	3.17914	2.54241	1.14841	2.36215	4.95019	0.953768	1.26786
Runner	8	0.0953157	0.0855491	0.0555594	0.0435071	0.279931	0.0533024	0.10047	0.0518943	0.0618283	0.267495	0.228093	0.0449927	0.100834	0.120718	0.0334344	7.77637	2.77378	73.3294	2.15013	1.04881	0.837219	0.771639	1.95709	0.570216	0.725115	5.10812	7.72036	72.8726	2.82944	2.33428	1.23317	2.05159	3.63692	0.735482	1.47806
Mallard	1	0.0846035	0.0819858	0.0547828	0.0400607	0.261433	0.046812	0.0812655	0.0410635	0.0503431	0.219484	0.180365	0.046233	0.104942	0.110921	0.0303198	9.65297	3.0433	72.3887	2.14142	1.27739	1.14905	0.631275	1.48161	0.443237	0.333559	4.99292	6.06791	74.603	3.38354	3.30764	1.61502	1.39747	2.86932	0.619397	1.14374
Mallard	2	0.0803666	0.0796742	0.0547602	0.0420358	0.256837	0.0467532	0.084277	0.0419403	0.0526403	0.225611	0.184112	0.0481569	0.0988348	0.119175	0.0264896	8.83008	2.77595	71.473	2.65469	1.35565	1.11584	0.791936	1.57479	0.522146	0.445436	4.7609	6.6713	75.715	3.26024	3.0093	1.58246	1.31917	1.83881	0.619262	1.2235
Mallard	3	0.09175	0.08245	0.0531	0.03875	0.26605	0.0456	0.0806	0.0406	0.05665	0.22345	0.181682	0.0451	0.104221	0.1076	0.0302	9.7311	3.44851	70.016	2.51004	1.4019	1.29744	0.655751	1.39622	0.60011	0.540734	5.51271	5.35062	77.0655	2.04729	2.87382	1.49659	1.24848	2.75578	0.548399	1.10079
Mallard	4	0.090921	0.0851848	0.0564932	0.0434899	0.276089	0.0492771	0.0882055	0.0443748	0.0549218	0.236779	0.190602	0.0457682	0.105063	0.107403	0.0354927	5.84786	3.13714	72.9077	2.72339	1.43042	1.22824	0.758606	1.98224	0.570782	0.359963	5.25104	5.96236	74.5708	3.79708	2.78933	1.55202	1.60634	2.68756	0.603458	1.18
Mallard	6	0.0901156	0.0824069	0.0526962	0.0395464	0.264765	0.0468869	0.0837539	0.0413391	0.051829	0.223809	0.18282	0.0421919	0.105703	0.109104	0.0331895	9.73462	3.04959	69.5928	2.68645	1.5185	1.08738	0.691556	1.75036	0.569422	0.507844	4.72505	6.0457	74.6751	3.57049	3.30273	1.58959	1.43383	2.87701	0.512322	1.26819
Mallard	7	0.090285	0.08439	0.0559	0.042255	0.27283	0.04885	0.09075	0.04684	0.05786	0.2443	0.195451	0.04619	0.1004	0.115	0.03336	9.80131	2.93912	70.216	2.44461	1.43654	1.15881	0.725272	1.71343	0.523543	0.519558	5.2297	5.95822	73.1908	4.15156	3.22222	1.74395	1.5648	3.1352	0.617064	1.18644
Mallard	8	0.0876029	0.082969	0.0534133	0.0443722	0.268357	0.0531415	0.0883277	0.0445709	0.0543252	0.240365	0.194255	0.0459227	0.107457	0.10642	0.0319976	10.3646	3.09542	69.9597	2.46744	1.45907	1.06583	0.686349	1.61772	0.450518	0.543176	5.17247	6.58298	72.5919	3.83802	3.50272	1.93083	1.49664	3.20882	0.633115	1.04254
Mallard	11	0.0922274	0.0879701	0.0574645	0.0448973	0.282559	0.0504893	0.0897979	0.0444721	0.0558606	0.24062	0.192888	0.0482127	0.11044	0.116888	0.0330072	10.016	2.24372	70.6811	2.60577	1.48809	1.2016	0.707622	1.45553	0.48228	0.588698	5.24073	5.22679	75.2111	3.95038	3.15326	1.69759	1.66245	1.97134	0.67194	1.2144
Aylesbury	0	0.0819942	0.0743621	0.0482823	0.0391401	0.243779	0.046609	0.0861164	0.0468947	0.0594244	0.239044	0.183411	0.0502822	0.0975442	0.100319	0.0267736	8.81766	4.68048	69.4848	2.13839	1.09095	1.11186	0.930049	1.89065	0.710048	0.636571	5.41808	8.93849	67.9811	3.39238	2.97362	1.58194	2.06041	4.59239	0.919585	2.14201
Aylesbury	2	0.0785641	0.0714863	0.0471739	0.0385035	0.235728	0.0438827	0.0799797	0.0417239	0.0521991	0.217785	0.161521	0.046568	0.0933073	0.0988067	0.0324732	7.9111	3.0626	72.5117	2.14988	1.07052	1.04165	0.89793	1.80926	0.583802	0.704261	4.91029	8.57426	70.0074	3.42768	2.90173	1.38493	2.32749	3.47043	0.924028	2.07174
Aylesbury	3	0.0774872	0.0712199	0.0484675	0.0392374	0.236412	0.0445172	0.0805259	0.044821	0.0605084	0.230372	0.181402	0.0503948	0.0997458	0.099214	0.0246136	8.33076	2.83516	71.3122	2.09256	1.17717	1.34654	0.854641	1.82681	0.615914	0.847289	5.27586	8.56178	69.9122	3.31313	2.8117	1.42902	1.92645	4.05339	0.792949	1.92348
Aylesbury	5	0.0817159	0.0758184	0.0497233	0.0404725	0.24773	0.045599	0.0847995	0.0466397	0.0591669	0.236205	0.177885	0.0517585	0.0938962	0.107002	0.0288681	7.91192	2.67793	72.9827	2.08813	1.08243	1.13902	0.792927	1.85634	0.602604	0.652252	5.33553	7.50848	68.8385	3.68656	2.91654	1.90095	2.08953	4.45131	1.01048	2.26211
Aylesbury	6	0.080901	0.0717622	0.0483533	0.038428	0.239445	0.0455817	0.0797774	0.0441959	0.0570053	0.22656	0.16474	0.05105	0.0912384	0.0999877	0.0274314	7.51261	2.88818	69.5403	1.83138	1.01925	1.11837	0.783271	1.67171	0.557973	0.724597	4.61165	7.60132	72.171	3.32019	2.36455	1.33999	2.16201	3.73368	0.815591	1.88004
Aylesbury	10	0.0772262	0.0681062	0.0454433	0.0371453	0.227921	0.0443082	0.0790659	0.0430165	0.0563638	0.222754	0.166218	0.0469119	0.0931568	0.0919826	0.0270076	8.11958	3.82801	71.2807	1.94	1.04333	1.20195	0.742498	1.83967	0.589563	1.02887	5.31632	9.05753	66.8853	3.46926	3.06228	1.79234	2.32711	5.21281	0.963551	1.91347

## Sheet: 4. Centre of Mass Data
Breed	ID	Raw DV_CoM	Raw CC_CoM	DV_CoM / BM^0.33	CC_CoM / BM^0.33
Runner	2	-0.027093	0.090851	-23.2005	77.7983
Mallard	3	-0.0218741	0.0691685	-21.8741	69.1685
Aylesbury	6	-0.0398649	0.0699176	-29.8621	52.3741

## Sheet: 5. Raw Energetics Data
DATE	BREED	DATA	BIRD ID	ID	BODYMASS	speed	U	VO2_ML/MIN	vo2_corrected	vo2/kg	VCO2 ML/MIN	vco2_corrected	vo2/kg	RER	RER_cal_factor	Cal/min	PMET	msPMET	COT	WVP	BP	FLOW RATE	CORRECTED FLOW RATE
42885	AYLESBURY	trial	10	a10	2.05	0	0	36.738	36.1013	17.6104	22.8205	22.425	10.939	0.62117	4.5798	165.336	11.5372	5.62789	#DIV/0!	1.63266	94.2036	181000	177863
42780	MALLARD	trial	2	m2	1.15	1	0.277778	38.9475	38.3948	33.3868	28.1356	27.7363	24.1185	0.722397	4.7041	180.613	12.6032	10.9593	39.4534	1.3499	95.1191	150000	147871
42780	MALLARD	trial	2	m2	1.15	2	0.555556	39.1807	38.6265	33.5882	36.3627	35.8483	31.1725	0.928077	4.95668	191.459	13.36	11.6174	20.9113	1.34556	95.1174	150000	147878
42893	AYLESBURY	trial	10	a10	2.1	0	0	58.6234	57.8452	27.5453	37.4941	36.9964	17.6173	0.639576	4.6024	266.227	18.5773	8.84634	#DIV/0!	1.24666	93.9139	181000	178597
42782	MALLARD	trial	2	m2	1.15	2.5	0.694444	54.7656	53.9603	46.922	51.6285	50.8694	44.2343	0.942719	4.97466	268.434	18.7313	16.2881	23.4549	1.40081	95.2698	150000	147794
42782	MALLARD	trial	2	m2	1.15	2	0.555556	39.0969	38.5199	33.4956	38.0611	37.4993	32.6081	0.973505	5.01246	193.08	13.4731	11.7157	21.0883	1.40601	95.2657	150000	147786
42782	MALLARD	trial	2	m2	1.15	1.5	0.416667	41.9353	41.3152	35.9263	40.4063	39.8089	34.6164	0.963541	5.00023	206.586	14.4155	12.5352	30.0846	1.40852	95.2616	150000	147782
42895	AYLESBURY	trial	3	a3	2.6	0	0	48.4157	47.5879	18.303	44.5072	43.7462	16.8255	0.919272	4.94587	235.363	16.4237	6.31679	#DIV/0!	1.61905	94.6912	181000	177905
42779	MALLARD	trial	7	m7	1	1	0.277778	33.439	32.9898	32.9898	25.5723	25.2287	25.2287	0.764744	4.75611	156.903	10.9487	10.9487	39.4152	1.27941	95.2329	150000	147985
42886	AYLESBURY	trial	3	a3	2.6	0	0	41.3289	40.7144	15.6594	40.8933	40.2852	15.4943	0.98946	5.03206	204.877	14.2963	5.49858	#DIV/0!	1.41092	94.887	181000	178309
42781	MALLARD	trial	7	m7	1	1	0.277778	37.3344	36.7261	36.7261	24.4331	24.035	24.035	0.654438	4.62065	169.699	11.8416	11.8416	42.6296	1.55344	95.3426	150000	147556
42781	MALLARD	trial	7	m7	1	2	0.555556	49.4492	48.6418	48.6418	38.4735	37.8453	37.8453	0.778041	4.77243	232.14	16.1987	16.1987	29.1577	1.55674	95.3474	150000	147551
42781	MALLARD	trial	7	m7	1	1.5	0.416667	45.4919	44.7535	44.7535	35.6835	35.1043	35.1043	0.784393	4.78023	213.932	14.9282	14.9282	35.8276	1.54752	95.3358	150000	147565
42899	AYLESBURY	trial	3	a3	2.6	0	0	56.8522	55.8641	21.4862	53.0036	52.0824	20.0317	0.932306	4.96187	277.19	19.3423	7.43936	#DIV/0!	1.64575	94.6919	181000	177854
42781	MALLARD	trial	11	m11	0.8	1	0.277778	27.8895	27.4217	34.2771	22.6649	22.2848	27.856	0.812671	4.81496	132.034	9.21335	11.5167	41.4601	1.5968	95.2018	150000	147484
42781	MALLARD	trial	11	m11	0.8	2	0.555556	28.2156	27.7396	34.6745	28.301	27.8235	34.7794	1.00303	5.04872	140.049	9.77264	12.2158	21.9884	1.60621	95.2124	150000	147470
42885	AYLESBURY	trial	4	a4	2.6	0	0	46.6536	45.825	17.625	38.555	37.8701	14.5654	0.826408	4.83183	221.418	15.4506	5.94253	#DIV/0!	1.67295	94.1844	181000	177785
42782	MALLARD	trial	8	m8	1.2	2.5	0.694444	65.0031	63.9862	53.3218	57.6998	56.7971	47.3309	0.887647	4.90703	313.982	21.9097	18.2581	26.2916	1.49263	95.4075	150000	147653
42782	MALLARD	trial	8	m8	1.2	2	0.555556	59.5271	58.6062	48.8385	56.8886	56.0085	46.6737	0.955676	4.99057	292.478	20.4091	17.0076	30.6137	1.47631	95.4274	150000	147679
42782	MALLARD	trial	8	m8	1.2	1.5	0.416667	49.4398	48.6705	40.5587	42.682	42.0178	35.0148	0.863312	4.87715	237.373	16.5639	13.8032	33.1278	1.48487	95.4265	150000	147666
42887	AYLESBURY	trial	4	a4	2.6	0	0	64.8914	63.7925	24.5356	54.8214	53.893	20.7281	0.844817	4.85444	309.676	21.6092	8.31124	#DIV/0!	1.60479	94.7622	181000	177935
42786	MALLARD	trial	11	m11	0.8	2	0.555556	32.296	31.6865	39.6082	28.9574	28.4109	35.5136	0.896624	4.91805	155.836	10.8742	13.5928	24.4671	1.78087	94.3691	150000	147169
42786	MALLARD	trial	11	m11	0.8	1.5	0.416667	26.8003	26.2896	32.8621	24.6665	24.1964	30.2456	0.920379	4.94723	130.061	9.07564	11.3446	27.2269	1.79815	94.3697	150000	147142
42881	AYLESBURY	trial	5	a5	2.2	0	0	42.6569	41.9389	19.0631	41.0912	40.3995	18.3634	0.963295	4.99993	209.691	14.6323	6.65102	#DIV/0!	1.58968	94.4356	181000	177953
42787	MALLARD	trial	7	m7	1	1.5	0.416667	29.3351	28.8064	28.8064	25.1419	24.6887	24.6887	0.857057	4.86947	140.272	9.78816	9.78816	23.4916	1.69516	94.0506	150000	147296
42787	MALLARD	trial	7	m7	1	1.7	0.472222	44.7302	43.9287	43.9287	42.0205	41.2676	41.2676	0.939423	4.97061	218.353	15.2366	15.2366	32.2658	1.68578	94.084	150000	147312
42895	AYLESBURY	trial	5	a5	2.4	0	0	29.3214	28.8518	12.0216	26.5583	26.133	10.8887	0.905765	4.92928	142.219	9.92403	4.13501	#DIV/0!	1.51638	94.6964	181000	178102
42787	MALLARD	trial	8	m8	1.1	1	0.277778	37.0855	36.3767	33.0697	33.6394	32.9964	29.9967	0.907075	4.93089	179.369	12.5164	11.3785	40.9628	1.79186	93.7495	150000	147133
42787	MALLARD	trial	8	m8	1.1	1.7	0.472222	46.3199	45.4244	41.295	46.73	45.8266	41.6605	1.00885	5.05587	229.66	16.0257	14.5688	30.8516	1.81273	93.7645	150000	147100
42899	AYLESBURY	trial	5	a5	2.4	0	0	28.4814	28.0253	11.6772	24.4969	24.1046	10.0436	0.860101	4.8732	136.573	9.53006	3.97086	#DIV/0!	1.51652	94.6961	181000	178101
42788	MALLARD	trial	11	m11	0.8	1.7	0.472222	23.4517	23.0695	28.8369	20.8627	20.5227	25.6534	0.889602	4.90943	113.258	7.90316	9.87895	20.9201	1.52376	93.5047	150000	147556
42788	MALLARD	trial	11	m11	0.8	2.2	0.611111	30.0422	29.5458	36.9322	27.1651	26.7161	33.3952	0.90423	4.92739	145.584	10.1588	12.6985	20.7794	1.54553	93.5191	150000	147521
42881	AYLESBURY	trial	6	a6	2.4	0	0	50.9738	50.1186	20.8827	42.8897	42.1701	17.5709	0.841407	4.85025	243.087	16.9626	7.06777	#DIV/0!	1.58568	94.5063	181000	177963
42788	MALLARD	trial	2	m2	1.1	1	0.277778	26.6226	26.2244	23.8403	24.7879	24.4171	22.1974	0.931086	4.96037	130.083	9.07717	8.25197	29.7071	1.39828	93.484	150000	147756
42788	MALLARD	trial	2	m2	1.1	1.7	0.472222	32.4455	31.952	29.0473	31.6497	31.1683	28.3349	0.975473	5.01488	160.236	11.1812	10.1648	21.5254	1.42185	93.4856	150000	147719
42788	MALLARD	trial	2	m2	1.1	2.2	0.611111	39.7428	39.1008	35.5462	36.3714	35.7838	32.5308	0.915169	4.94083	193.19	13.4808	12.2553	20.0541	1.51018	93.4888	150000	147577
42887	AYLESBURY	trial	6	a6	2.4	0	0	36.9052	36.3291	15.1371	24.23	23.8517	9.93822	0.656547	4.62324	167.958	11.7201	4.88338	#DIV/0!	1.47852	94.7085	181000	178174
42789	MALLARD	trial	7	m7	1	1.7	0.472222	33.9342	33.4309	33.4309	27.6652	27.2548	27.2548	0.815258	4.81814	161.075	11.2398	11.2398	23.8019	1.3573	91.5035	150000	147775
42789	MALLARD	trial	7	m7	1	2.2	0.611111	49.1702	48.4415	48.4415	43.7579	43.1094	43.1094	0.889927	4.90983	237.839	16.5964	16.5964	27.1578	1.35515	91.4396	150000	147777
42885	AYLESBURY	trial	8	a8	1.85	0	0	41.7173	41.062	22.1957	26.7913	26.3704	14.2543	0.64221	4.60563	189.116	13.1965	7.13326	#DIV/0!	1.48176	94.3197	181000	178157
42789	MALLARD	trial	8	m8	1.1	1.5	0.416667	41.0017	40.4181	36.7437	40.8419	40.2605	36.6005	0.996101	5.04021	203.716	14.2153	12.923	31.0152	1.31707	92.53	150000	147865
42789	MALLARD	trial	8	m8	1.1	1	0.277778	35.0559	34.5512	31.4102	35.3518	34.8428	31.6753	1.00844	5.05537	174.669	12.1884	11.0804	39.8893	1.33069	92.4292	150000	147840
42894	AYLESBURY	trial	8	a8	1.95	0	0	36.9237	36.2653	18.5976	27.0687	26.5861	13.6339	0.7331	4.71725	171.072	11.9374	6.12175	#DIV/0!	1.66033	93.116	181000	177773
42793	MALLARD	trial	4	m4	0.95	1.5	0.416667	30.1961	29.7425	31.3079	28.8972	28.4631	29.9612	0.956985	4.99218	148.48	10.3609	10.9062	26.175	1.37201	91.3338	150000	147747
42793	MALLARD	trial	4	m4	0.95	1	0.277778	32.8775	32.376	34.0799	27.1721	26.7576	28.1659	0.826464	4.8319	156.437	10.9162	11.4907	41.3666	1.39374	91.3607	150000	147712
42793	MALLARD	trial	4	m4	0.95	2.2	0.611111	44.9125	44.2183	46.5455	40.2269	39.6051	41.6896	0.895674	4.91689	217.416	15.1713	15.9698	26.1324	1.41246	91.3799	150000	147681
42793	MALLARD	trial	4	m4	0.95	1.7	0.472222	32.1654	31.6654	33.332	32.6238	32.1167	33.807	1.01425	5.0625	160.306	11.1862	11.7749	24.9351	1.42063	91.3892	150000	147668
42781	MALLARD	trial	11	m11	0.8	0	0	17.8835	17.5885	21.9857	11.65	11.4578	14.3223	0.651438	4.61697	81.2057	5.66653	7.08317	#DIV/0!	1.57043	95.2041	150000	147526
42793	MALLARD	trial	7	m7	1	2.7	0.75	44.4542	43.7667	43.7667	44.4364	43.7491	43.7491	0.9996	5.04451	220.781	15.4061	15.4061	20.5415	1.41129	91.2464	150000	147680
42793	MALLARD	trial	7	m7	1	2.2	0.611111	48.6065	47.8514	47.8514	48.5871	47.8323	47.8323	0.9996	5.04451	241.387	16.844	16.844	27.5629	1.41766	91.2556	150000	147670
42793	MALLARD	trial	7	m7	1	2.7	0.75	54.5436	53.6867	53.6867	54.5217	53.6652	53.6652	0.9996	5.04451	270.823	18.898	18.898	25.1974	1.43377	91.266	150000	147644
42793	MALLARD	trial	8	m8	1.1	1	0.277778	30.1248	29.6783	26.9802	28.4876	28.0654	25.514	0.945654	4.97826	147.746	10.3097	9.37248	33.7409	1.35217	91.225	150000	147777
42793	MALLARD	trial	8	m8	1.1	2.7	0.75	54.7911	53.9273	49.0249	56.1609	55.2756	50.2506	1.025	5.0757	273.719	19.1001	17.3637	23.1517	1.43814	91.2288	150000	147635
42793	MALLARD	trial	8	m8	1.1	2	0.555556	51.6548	50.7991	46.181	50.8574	50.0149	45.4681	0.984563	5.02604	255.318	17.8161	16.1965	29.1537	1.5108	91.2	150000	147515
42786	MALLARD	trial	11	m11	0.8	0	0	19.7677	19.3988	24.2485	13.0958	12.8514	16.0642	0.662484	4.63053	89.8267	6.26811	7.83513	#DIV/0!	1.7608	94.3591	150000	147201
42795	MALLARD	trial	8	m8	1.05	1.7	0.472222	42.7194	42.2951	40.2811	35.287	34.9366	33.273	0.82602	4.83135	204.343	14.259	13.58	28.7577	0.919903	92.6293	150000	148510
42795	MALLARD	trial	8	m8	1.05	2.2	0.611111	50.5772	50.0757	47.6911	42.5228	42.1012	40.0964	0.840751	4.84944	242.839	16.9453	16.1384	26.4083	0.918273	92.6181	150000	148513
42795	MALLARD	trial	8	m8	1.05	2.5	0.694444	52.3512	51.8238	49.356	49.1212	48.6264	46.3108	0.938301	4.96923	257.525	17.9701	17.1144	24.6447	0.93315	92.6317	150000	148489
42788	MALLARD	trial	11	m11	0.8	0	0	20.2707	19.9423	24.9279	16.271	16.0074	20.0093	0.802687	4.8027	95.7769	6.68331	8.35414	#DIV/0!	1.51493	93.5075	150000	147570
42795	MALLARD	trial	4	m4	0.9	2	0.555556	46.0091	45.5799	50.6443	37.2698	36.9221	41.0246	0.810053	4.81175	219.319	15.3041	17.0045	30.6081	0.863185	92.5282	150000	148601
42795	MALLARD	trial	4	m4	0.9	1	0.277778	38.4471	38.0807	42.3119	32.9555	32.6414	36.2683	0.857165	4.8696	185.438	12.9399	14.3776	51.7594	0.881748	92.5363	150000	148571
42795	MALLARD	trial	4	m4	0.9	2.5	0.694444	43.294	42.8792	47.6436	42.48	42.0729	46.7477	0.981196	5.02191	215.336	15.0261	16.6957	24.0418	0.886656	92.5397	150000	148563
42796	MALLARD	trial	11	m11	0.8	0	0	12.6004	12.4867	15.6084	11.196	11.095	13.8687	0.888544	4.90813	61.2864	4.27657	5.34571	#DIV/0!	0.845551	93.6776	150000	148646
42796	MALLARD	trial	11	m11	0.8	2.5	0.694444	33.8958	33.5782	41.9728	33.9782	33.6599	42.0749	1.00243	5.04799	169.503	11.8279	14.7849	21.2902	0.877548	93.6785	150000	148595
42797	MALLARD	trial	4	m4	0.95	1.5	0.416667	25.8657	25.5877	26.9345	24.9959	24.7273	26.0287	0.966372	5.0037	128.033	8.93417	9.40439	22.5705	0.993665	92.4665	150000	148388
42797	MALLARD	trial	4	m4	0.95	2.7	0.75	48.0889	47.5714	50.0751	43.9552	43.4821	45.7707	0.91404	4.93944	234.976	16.3966	17.2596	23.0128	0.995308	92.4875	150000	148386
42806	MALLARD	trial	4	m4	0.95	2.2	0.611111	35.896	35.4805	37.3478	34.4483	34.0495	35.8416	0.959669	4.99547	177.242	12.3679	13.0189	21.3036	1.09149	94.2945	150000	148264
42806	MALLARD	trial	4	m4	0.95	1.7	0.472222	29.7326	29.3746	30.9207	28.7854	28.4389	29.9357	0.968144	5.00588	147.046	10.2609	10.8009	22.8725	1.13506	94.2812	150000	148194
42689	RUNNER	trial	6	r6	1.6	1.5	0.416667	61.4237	60.3948	37.7468	59.0135	58.025	36.2656	0.960762	4.99682	301.782	21.0583	13.1615	31.5875	1.59607	95.2845	210000	206482
42689	RUNNER	trial	6	r6	1.6	2	0.555556	63.8678	62.7877	39.2423	59.0446	58.0461	36.2788	0.924482	4.95226	310.941	21.6975	13.5609	24.4097	1.61128	95.2773	210000	206449
42689	RUNNER	trial	6	r6	1.6	3	0.833333	72.7595	71.5244	44.7028	72.3393	71.1114	44.4446	0.994225	5.03791	360.333	25.1441	15.715	18.8581	1.61735	95.2815	210000	206435
42780	MALLARD	trial	2	m2	1.15	0	0	11.9291	11.7645	10.23	11.1603	11.0063	9.57073	0.935557	4.96586	58.4208	4.07661	3.54487	#DIV/0!	1.31228	95.1207	150000	147931
42689	RUNNER	trial	7	r7	1.8	1	0.277778	66.0177	64.9454	36.0808	56.5291	55.6109	30.895	0.856273	4.8685	316.187	22.0635	12.2575	44.127	1.54744	95.2688	210000	206589
42689	RUNNER	trial	7	r7	1.8	1.5	0.416667	85.3247	83.9269	46.626	67.7609	66.6508	37.0282	0.794154	4.79222	402.196	28.0652	15.5918	37.4203	1.56072	95.2689	210000	206560
42689	RUNNER	trial	7	r7	1.8	2.5	0.694444	69.6463	68.54	38.0778	52.5196	51.6853	28.7141	0.75409	4.74302	325.087	22.6845	12.6025	18.1476	1.51355	95.2789	210000	206664
42782	MALLARD	trial	2	m2	1.15	0	0	18.6696	18.3967	15.9971	11.9536	11.7789	10.2425	0.640272	4.60325	84.6848	5.9093	5.13852	#DIV/0!	1.39227	95.2664	150000	147808
42689	RUNNER	trial	1	r1	1.95	1.5	0.416667	78.1643	76.9808	39.4773	72.4552	71.3581	36.5939	0.926959	4.95531	381.464	26.6185	13.6505	32.7613	1.44235	95.2575	210000	206820
42689	RUNNER	trial	1	r1	1.95	3	0.833333	127.494	125.42	64.318	123.555	121.545	62.3309	0.969105	5.00706	627.986	43.8209	22.4722	26.9667	1.54979	95.2566	210000	206583
42689	RUNNER	trial	1	r1	1.95	2	0.555556	86.9605	85.6118	43.9035	77.6712	76.4666	39.2136	0.893178	4.91382	420.681	29.3551	15.0539	27.0971	1.47722	95.2476	210000	206743
42788	MALLARD	trial	2	m2	1.1	0	0	11.5475	11.3779	10.3435	10.4657	10.312	9.3745	0.906314	4.92995	56.0925	3.91414	3.55831	#DIV/0!	1.37304	93.4868	150000	147797
42688	RUNNER	trial	3	r3	1.75	1.5	0.416667	73.8949	72.7515	41.5723	69.656	68.5782	39.1876	0.942636	4.97456	361.907	25.2539	14.4308	34.6339	1.47694	95.457	210000	206751
42688	RUNNER	trial	3	r3	1.75	1.5	0.416667	85.5552	84.1536	48.0878	79.095	77.7993	44.4567	0.924491	4.95228	416.752	29.081	16.6177	39.8824	1.56357	95.446	210000	206560
42688	RUNNER	trial	3	r3	1.75	1	0.277778	59.6588	58.691	33.5377	51.1434	50.3137	28.7507	0.857265	4.86972	285.809	19.9437	11.3964	41.0271	1.5483	95.4382	210000	206593
42790	MALLARD	trial	2	m2	1.1	0	0	18.2199	17.9878	16.3525	16.976	16.7597	15.2361	0.931727	4.96116	89.2401	6.22718	5.66107	#DIV/0!	1.20407	94.4956	150000	148089
42688	RUNNER	trial	4	r4	1.6	1.5	0.416667	59.1269	58.1643	36.3527	58.2114	57.2637	35.7898	0.984517	5.02599	292.333	20.399	12.7494	30.5985	1.5536	95.4321	210000	206581
42795	MALLARD	trial	4	m4	0.9	0	0	22.9187	22.7203	25.2448	13.4818	13.3651	14.8501	0.588243	4.53936	103.136	7.19682	7.99646	#DIV/0!	0.800789	92.5248	150000	148702
42688	RUNNER	trial	8	r8	2.1	1	0.277778	37.1807	36.5456	17.4027	35.9578	35.3436	16.8303	0.96711	5.00461	182.896	12.7625	6.07738	21.8786	1.62968	95.4029	210000	206413
42688	RUNNER	trial	8	r8	2.1	1.5	0.416667	58.3212	57.3256	27.2979	52.7347	51.8346	24.6831	0.904213	4.92737	282.465	19.7104	9.3859	22.5262	1.62839	95.393	210000	206415
42779	MALLARD	trial	7	m7	1	0	0	19.3289	19.0746	19.0746	10.8539	10.7111	10.7111	0.561539	4.50657	85.9609	5.99835	5.99835	#DIV/0!	1.25304	95.2353	150000	148026
42690	RUNNER	trial	1	r1	2.05	4	1.11111	141.418	139.661	68.1273	136.939	135.238	65.9697	0.968329	5.00611	699.158	48.7873	23.7987	21.4188	1.16663	93.9133	210000	207391
42690	RUNNER	trial	1	r1	2.05	1.5	0.416667	86.2368	85.154	41.5385	83.9293	82.8755	40.4271	0.973242	5.01214	426.804	29.7824	14.528	34.8672	1.17907	93.9049	210000	207363
42690	RUNNER	trial	3	r3	1.7	3.5	0.972222	121.341	119.535	70.3146	124.929	123.069	72.3934	1.02956	5.0813	607.393	42.3839	24.9317	25.644	1.39931	93.9888	210000	206874
42690	RUNNER	trial	3	r3	1.7	3	0.833333	92.7554	91.3961	53.7624	89.5027	88.1911	51.8771	0.964933	5.00194	457.158	31.9005	18.765	22.518	1.37711	93.9731	210000	206923
42690	RUNNER	trial	3	r3	1.7	1	0.277778	56.4613	55.6795	32.7527	49.4	48.716	28.6565	0.874935	4.89142	272.352	19.0047	11.1792	40.2453	1.30103	93.9579	210000	207092
42781	MALLARD	trial	7	m7	1	0	0	24.0828	23.7023	23.7023	12.6121	12.4128	12.4128	0.523696	4.4601	105.715	7.37678	7.37678	#DIV/0!	1.50635	95.3435	150000	147630
42690	RUNNER	trial	4	r4	1.6	3	0.833333	78.0677	76.9776	48.111	76.1619	75.0984	46.9365	0.975588	5.01502	386.044	26.9382	16.8364	20.2036	1.31218	93.9727	210000	207068
42690	RUNNER	trial	4	r4	1.6	1.5	0.416667	42.2229	41.6668	26.0418	39.4797	38.9597	24.3498	0.935031	4.96522	206.885	14.4364	9.02276	21.6546	1.23767	93.9762	210000	207234
42690	RUNNER	trial	4	r4	1.6	2	0.555556	51.6296	50.9526	31.8454	46.6326	46.0212	28.7632	0.903216	4.92615	251	17.5148	10.9467	19.7041	1.23227	93.9805	210000	207246
42690	RUNNER	trial	6	r6	1.6	1.5	0.416667	65.1907	64.3701	40.2313	61.8737	61.0948	38.1843	0.949118	4.98252	320.725	22.3802	13.9876	33.5703	1.18281	93.964	210000	207357
42787	MALLARD	trial	7	m7	1	0	0	11.9992	11.7867	11.7867	9.18317	9.02055	9.02055	0.765317	4.75681	56.0671	3.91236	3.91236	#DIV/0!	1.66509	94.0325	150000	147344
42690	RUNNER	trial	7	r7	1.75	1	0.277778	78.6932	77.7683	44.439	76.1484	75.2534	43.002	0.967662	5.00529	389.253	27.1621	15.5212	55.8762	1.10433	93.9613	210000	207532
42789	MALLARD	trial	7	m7	1	0	0	10.6804	10.5321	10.5321	7.16318	7.06366	7.06366	0.670683	4.6406	48.875	3.4105	3.4105	#DIV/0!	1.27311	91.6387	150000	147916
42690	RUNNER	trial	8	r8	1.9	1.5	0.416667	81.2182	80.0156	42.1135	68.1785	67.169	35.3521	0.839448	4.84784	387.903	27.0679	14.2462	34.191	1.39193	94.0018	210000	206890
42690	RUNNER	trial	8	r8	1.9	2	0.555556	69.7081	68.6873	36.1512	63.8956	62.9599	33.1368	0.916616	4.9426	339.494	23.6899	12.4684	22.4431	1.37688	94.0202	210000	206925
42793	MALLARD	trial	7	m7	1	0	0	6.52916	6.43438	6.43438	6.52655	6.43181	6.43181	0.9996	5.04451	32.4583	2.26494	2.26494	#DIV/0!	1.32449	91.2369	150000	147822
42782	MALLARD	trial	8	m8	1.2	0	0	32.4374	31.9473	26.6228	28.0321	27.6086	23.0071	0.864191	4.87823	155.846	10.875	9.06246	#DIV/0!	1.4412	95.3899	150000	147734
42691	RUNNER	trial	1	r1	2	1	0.277778	68.7789	67.9734	33.9867	56.3189	55.6593	27.8296	0.81884	4.82254	327.804	22.8742	11.4371	41.1735	1.08047	92.2546	210000	207541
42691	RUNNER	trial	1	r1	2	2	0.555556	81.4754	80.4809	40.2404	75.5087	74.5871	37.2935	0.926767	4.95507	398.788	27.8275	13.9137	25.0447	1.12704	92.3366	210000	207437
42787	MALLARD	trial	8	m8	1.1	0	0	21.1847	20.7845	18.895	18.0929	17.7512	16.1375	0.854058	4.86578	101.133	7.05707	6.41551	#DIV/0!	1.77073	93.7484	150000	147167
42691	RUNNER	trial	3	r3	1.7	3	0.833333	95.8218	94.6196	55.6586	79.9792	78.9757	46.4563	0.834665	4.84197	458.145	31.9694	18.8055	22.5666	1.15452	92.0207	210000	207365
42691	RUNNER	trial	3	r3	1.7	2	0.555556	88.7628	87.5909	51.524	61.5885	60.7754	35.7502	0.693855	4.66905	408.966	28.5377	16.7869	30.2164	1.21502	92.0226	210000	207227
42691	RUNNER	trial	3	r3	1.7	4	1.11111	104.452	103.031	60.6065	89.3261	88.1113	51.8302	0.855191	4.86717	501.47	34.9926	20.5839	18.5255	1.2515	92.0249	210000	207144
42691	RUNNER	trial	4	r4	1.55	3	0.833333	69.5255	68.7296	44.3417	66.8349	66.0699	42.6257	0.961302	4.99748	343.475	23.9677	15.463	18.5556	1.05469	92.1393	210000	207596
42691	RUNNER	trial	4	r4	1.55	1	0.277778	50.7157	50.1297	32.3417	50.8166	50.2294	32.4061	1.00199	5.04744	253.027	17.6562	11.3911	41.008	1.06555	92.2093	210000	207573
42789	MALLARD	trial	8	m8	1.1	0	0	17.0327	16.7991	15.2719	16.7266	16.4973	14.9975	0.982034	5.02294	84.3808	5.88809	5.35281	#DIV/0!	1.26904	92.5447	150000	147943
42691	RUNNER	trial	6	r6	1.6	3	0.833333	87.7835	86.6597	54.1623	84.9316	83.8444	52.4027	0.967512	5.00511	433.741	30.2665	18.9165	22.6998	1.17714	91.9515	210000	207312
42691	RUNNER	trial	6	r6	1.6	1	0.277778	49.132	48.5167	30.323	48.4766	47.8696	29.9185	0.986661	5.02862	243.972	17.0244	10.6402	38.3049	1.15114	91.9296	210000	207370
42795	MALLARD	trial	8	m8	1.05	0	0	20.6845	20.4897	19.514	16.6006	16.4442	15.6612	0.802561	4.80254	98.4026	6.86653	6.53956	#DIV/0!	0.872395	92.6133	150000	148587
42691	RUNNER	trial	7	r7	1.75	3	0.833333	100.603	99.3994	56.7997	97.5477	96.3803	55.0744	0.969626	5.0077	497.763	34.7339	19.8479	23.8175	1.10005	91.9127	210000	207487
42691	RUNNER	trial	7	r7	1.75	2	0.555556	73.5917	72.7392	41.5653	68.0237	67.2357	38.4204	0.924339	4.95209	360.211	25.1355	14.3632	25.8537	1.06475	91.9128	210000	207567
42689	RUNNER	trial	1	r1	1.95	0	0	32.9179	32.4393	16.6355	28.5565	28.1412	14.4314	0.867504	4.88229	158.378	11.0516	5.6675	#DIV/0!	1.38504	95.2451	210000	206946
42691	RUNNER	trial	8	r8	1.9	3	0.833333	101.04	99.8188	52.5362	98.108	96.922	51.0116	0.970979	5.00936	500.028	34.892	18.3642	22.037	1.11251	92.0292	210000	207461
42691	RUNNER	trial	8	r8	1.9	2	0.555556	72.6939	71.7908	37.7847	70.3649	69.4907	36.5741	0.967961	5.00566	359.36	25.0762	13.198	23.7564	1.14314	92.0195	210000	207391
42692	RUNNER	trial	1	r1	1.95	1	0.277778	54.5321	53.9916	27.688	48.6104	48.1286	24.6813	0.891409	4.91165	265.188	18.5048	9.48964	34.1627	0.913815	92.1935	210000	207918
42690	RUNNER	trial	1	r1	2.05	0	0	47.7214	47.1675	23.0085	44.9741	44.452	21.6839	0.94243	4.9743	234.625	16.3722	7.98642	#DIV/0!	1.09	93.8987	210000	207562
42692	RUNNER	trial	7	r7	1.7	3.5	0.972222	112.828	111.725	65.7205	115.894	114.762	67.5069	1.02718	5.07838	567.381	39.5919	23.2893	23.9547	0.901023	92.1979	210000	207948
42692	RUNNER	trial	7	r7	1.7	1.5	0.416667	74.1329	73.4242	43.1907	58.529	57.9694	34.0997	0.789514	4.78652	351.447	24.5239	14.4258	34.622	0.881408	92.1968	210000	207992
42692	RUNNER	trial	7	r7	1.7	2	0.555556	75.2673	74.5456	43.8504	64.0319	63.4179	37.3047	0.850726	4.86169	362.418	25.2895	14.8762	26.7771	0.883822	92.184	210000	207987
42691	RUNNER	trial	1	r1	2	0	0	39.9314	39.4936	19.7468	29.7303	29.4043	14.7022	0.744534	4.73129	186.856	13.0388	6.51939	#DIV/0!	1.01113	92.23	210000	207698
42692	RUNNER	trial	1	r1	1.95	0	0	43.6303	43.2015	22.1546	35.5904	35.2406	18.0721	0.815727	4.81871	208.175	14.5265	7.44948	#DIV/0!	0.906064	92.1805	210000	207936
42695	RUNNER	trial	1	r1	2	2.5	0.694444	94.4564	93.2948	46.6474	97.096	95.902	47.951	1.02795	5.07932	473.874	33.0669	16.5335	23.8082	1.1325	92.0969	210000	207418
42695	RUNNER	trial	4	r4	1.6	2.5	0.694444	64.1089	63.3641	39.6026	62.3373	61.6131	38.5082	0.972366	5.01107	317.522	22.1567	13.8479	19.941	1.07196	92.273	210000	207560
42695	RUNNER	trial	4	r4	1.6	2.5	0.694444	57.5323	56.8426	35.5266	53.6625	53.0192	33.137	0.932737	4.9624	282.076	19.6833	12.302	17.7149	1.10653	92.301	210000	207482
42695	RUNNER	trial	6	r6	1.55	2.5	0.694444	62.8997	62.1422	40.0918	64.1552	63.3826	40.892	1.01996	5.06951	315.031	21.9828	14.1825	20.4228	1.10622	91.861	210000	207471
42695	RUNNER	trial	6	r6	1.55	1	0.277778	43.348	42.8152	27.6227	44.3042	43.7597	28.232	1.02206	5.07209	217.163	15.1536	9.77652	35.1955	1.12964	91.9018	210000	207419
42695	RUNNER	trial	1	r1	2	0	0	38.3655	37.9496	18.9748	34.7301	34.3536	17.1768	0.905242	4.92864	187.04	13.0516	6.52582	#DIV/0!	0.997999	92.0648	210000	207724
42688	RUNNER	trial	3	r3	1.75	0	0	39.2764	38.6711	22.0977	35.2341	34.691	19.8234	0.897079	4.91861	190.208	13.2727	7.58441	#DIV/0!	1.47089	95.4324	210000	206763
42690	RUNNER	trial	3	r3	1.7	0	0	28.5985	28.2223	16.6013	26.0374	25.6949	15.1147	0.910448	4.93503	139.278	9.71881	5.71695	#DIV/0!	1.23606	93.972	210000	207238
42701	RUNNER	trial	8	r8	1.85	2.5	0.694444	86.6395	85.6243	46.2834	80.8431	79.8958	43.1869	0.933098	4.96284	424.94	29.6523	16.0283	23.0807	1.11977	95.5648	210000	207539
42881	AYLESBURY	trial	5	a5	2.2	1.5	0.416667	69.1209	67.9171	30.8714	67.0579	65.8899	29.95	0.970153	5.00835	340.152	23.7358	10.789	25.8936	1.6449	94.4438	181000	177848
42881	AYLESBURY	trial	5	a5	2.2	2	0.555556	91.6105	90.0095	40.9134	89.1029	87.5457	39.7935	0.972628	5.01139	451.072	31.4758	14.3072	25.753	1.65034	94.4343	181000	177837
42691	RUNNER	trial	3	r3	1.7	0	0	28.6488	28.3226	16.6604	20.0045	19.7768	11.6334	0.698268	4.67447	132.393	9.2384	5.43435	#DIV/0!	1.0478	92.0263	210000	207609
42881	AYLESBURY	trial	6	a6	2.4	1	0.277778	90.1976	88.5572	36.8988	75.0802	73.7147	30.7145	0.832397	4.83918	428.545	29.9038	12.4599	44.8558	1.71908	94.5217	181000	177708
42881	AYLESBURY	trial	6	a6	2.4	2	0.555556	175.523	172.333	71.8055	167.022	163.986	68.3276	0.951565	4.98552	859.171	59.9529	24.9804	44.9647	1.71759	94.5117	181000	177711
42696	RUNNER	trial	3	r3	1.75	0	0	36.4627	36.0378	20.593	34.7615	34.3564	19.6322	0.953344	4.98771	179.746	12.5427	7.16725	#DIV/0!	1.08342	92.9826	210000	207553
42885	AYLESBURY	trial	4	a4	2.6	2	0.555556	151.449	148.548	57.1337	131.749	129.225	49.7021	0.869926	4.88527	725.696	50.639	19.4766	35.0578	1.804	94.1836	181000	177533
42885	AYLESBURY	trial	4	a4	2.6	1	0.277778	91.2717	89.5742	34.4516	77.5543	76.1119	29.2738	0.849708	4.86044	435.37	30.3801	11.6847	42.0648	1.75169	94.1839	181000	177634
42688	RUNNER	trial	4	r4	1.6	0	0	35.5772	35.0217	21.8886	32.7734	32.2618	20.1636	0.921192	4.94822	173.295	12.0926	7.55785	#DIV/0!	1.48975	95.4271	210000	206722
42885	AYLESBURY	trial	8	a8	1.85	2	0.555556	72.5523	71.361	38.5735	58.5706	57.6089	31.14	0.807288	4.80835	343.129	23.9435	12.9424	23.2964	1.54837	94.2999	181000	178028
42885	AYLESBURY	trial	8	a8	1.85	3	0.833333	128.541	126.363	68.3043	111.568	109.678	59.2854	0.867959	4.88285	617.012	43.0551	23.273	27.9276	1.59756	94.3074	181000	177934
42885	AYLESBURY	trial	8	a8	1.85	1	0.277778	63.3509	62.3119	33.6821	45.9608	45.2071	24.4362	0.725496	4.70791	293.359	20.4706	11.0652	39.8346	1.54679	94.3158	181000	178032
42690	RUNNER	trial	6	r6	1.6	0	0	21.7647	21.5201	13.4501	18.9214	18.7088	11.693	0.869364	4.88458	105.117	7.33504	4.5844	#DIV/0!	1.05584	93.9511	210000	207640
42885	AYLESBURY	trial	10	a10	2.05	2	0.555556	121.561	119.429	58.258	98.9981	97.2619	47.4448	0.814392	4.81707	575.297	40.1442	19.5826	35.2486	1.65213	94.205	181000	177826
42885	AYLESBURY	trial	10	a10	2.05	1.5	0.416667	98.9783	97.2158	47.4223	72.5064	71.2152	34.7391	0.732548	4.71657	458.525	31.9959	15.6077	37.4586	1.67745	94.2019	181000	177777
42885	AYLESBURY	trial	10	a10	2.05	3	0.833333	112.508	110.505	53.905	112.829	110.821	54.059	1.00286	5.04851	557.886	38.9293	18.9899	22.7879	1.67692	94.2046	181000	177778
42691	RUNNER	trial	6	r6	1.6	0	0	27.7979	27.48	17.175	26.1683	25.8691	16.1682	0.941378	4.97301	136.658	9.53603	5.96002	#DIV/0!	1.05146	91.9602	210000	207599
42887	AYLESBURY	trial	4	a4	2.6	1.5	0.416667	127.058	124.899	48.0383	115.972	114.001	43.8466	0.912743	4.93785	616.735	43.0358	16.5522	39.7253	1.6102	94.7695	181000	177925
42887	AYLESBURY	trial	4	a4	2.6	3	0.833333	169.406	166.451	64.0198	174.347	171.307	65.8872	1.02917	5.08082	845.71	59.0136	22.6975	27.2371	1.65276	94.7655	181000	177843
42689	RUNNER	trial	7	r7	1.8	0	0	40.1849	39.5913	21.9952	22.4303	22.099	12.2772	0.558178	4.50244	178.258	12.4388	6.91045	#DIV/0!	1.40734	95.2781	210000	206898
42887	AYLESBURY	trial	6	a6	2.4	1.5	0.416667	105.018	103.34	43.0583	95.9825	94.4491	39.3538	0.913964	4.93935	510.432	35.618	14.8408	35.618	1.51333	94.7219	181000	178108
42887	AYLESBURY	trial	6	a6	2.4	2.5	0.694444	143.452	141.062	58.7759	133.562	131.337	54.7237	0.931056	4.96034	699.716	48.8262	20.3443	29.2957	1.57801	94.7137	181000	177984
42690	RUNNER	trial	7	r7	1.75	0	0	38.9504	38.5058	22.0033	37.7595	37.3285	21.3306	0.969426	5.00746	192.816	13.4547	7.6884	#DIV/0!	1.07214	93.9343	210000	207603
42893	AYLESBURY	trial	10	a10	2.1	2.5	0.694444	123.645	121.929	58.0614	106.049	104.577	49.7986	0.857689	4.87024	593.823	41.437	19.7319	28.4139	1.30349	93.9164	181000	178488
42893	AYLESBURY	trial	10	a10	2.1	1	0.277778	80.7147	79.6097	37.9094	64.4167	63.5349	30.2547	0.79808	4.79704	381.891	26.6484	12.6897	45.6829	1.28559	93.912	181000	178522
42691	RUNNER	trial	7	r7	1.75	0	0	34.7745	34.3933	19.6533	29.9375	29.6093	16.9196	0.860904	4.87419	167.64	11.6979	6.68451	#DIV/0!	1.00743	91.903	210000	207698
42894	AYLESBURY	trial	8	a8	1.95	1.5	0.416667	73.8523	72.5311	37.1954	56.4665	55.4564	28.4392	0.764588	4.75591	344.952	24.0707	12.344	29.6255	1.66644	93.1517	181000	177762
42894	AYLESBURY	trial	8	a8	1.95	2.5	0.694444	94.909	93.1577	47.7732	83.8691	82.3215	42.2162	0.883679	4.90216	456.674	31.8667	16.3419	23.5323	1.71845	93.1292	181000	177660
42692	RUNNER	trial	7	r7	1.7	0	0	43.5216	43.1127	25.3604	38.4572	38.096	22.4094	0.883636	4.90211	211.343	14.7475	8.67502	#DIV/0!	0.86604	92.1923	210000	208027
42895	AYLESBURY	trial	3	a3	2.6	1	0.277778	77.0423	75.6973	29.1144	74.8238	73.5175	28.276	0.971203	5.00964	379.216	26.4617	10.1776	36.6393	1.65307	94.6885	181000	177840
42895	AYLESBURY	trial	3	a3	2.6	1.5	0.416667	91.6339	89.9759	34.6061	83.9603	82.4411	31.7081	0.916258	4.94216	444.676	31.0295	11.9344	28.6426	1.7133	94.6903	181000	177725
42695	RUNNER	trial	7	r7	1.75	0	0	41.0338	40.6109	23.2062	41.3754	40.949	23.3994	1.00832	5.05522	205.297	14.3256	8.18608	#DIV/0!	0.951668	92.3525	210000	207836
42895	AYLESBURY	trial	5	a5	2.4	1	0.277778	79.3924	78.0247	32.5103	75.0044	73.7122	30.7134	0.944729	4.97713	388.339	27.0983	11.291	40.6474	1.63131	94.6929	181000	177882
42688	RUNNER	trial	8	r8	2.1	0	0	47.3475	46.5702	22.1763	47.7649	46.9808	22.3718	1.00882	5.05583	235.451	16.4298	7.8237	#DIV/0!	1.5658	95.3791	210000	206553
42886	AYLESBURY	trial	3	a3	2.6	1.5	0.416667	92.0233	90.5986	34.8456	90.0337	88.6398	34.0922	0.978379	5.01845	454.665	31.7265	12.2025	29.286	1.46911	94.89	181000	178198
42690	RUNNER	trial	8	r8	1.9	0	0	33.7552	33.2968	17.5246	26.6669	26.3047	13.8446	0.790006	4.78713	159.396	11.1227	5.85403	#DIV/0!	1.27678	94.0187	210000	207148
42899	AYLESBURY	trial	5	a5	2.4	1	0.277778	76.7001	75.3787	31.4078	73.6868	72.4174	30.1739	0.960714	4.99676	376.649	26.2826	10.9511	39.4239	1.63131	94.6929	181000	177882
42691	RUNNER	trial	8	r8	1.9	0	0	25.2869	24.9983	13.157	21.0456	20.8054	10.9502	0.832272	4.83903	120.968	8.44113	4.4427	#DIV/0!	1.05036	92.0314	210000	207603
42899	AYLESBURY	trial	3	a3	2.6	1	0.277778	73.2635	71.9845	27.6863	74.7104	73.4061	28.2331	1.01975	5.06925	364.907	25.4632	9.79355	35.2568	1.65312	94.6885	181000	177840
42899	AYLESBURY	trial	3	a3	2.6	1.5	0.416667	85.4199	83.8744	32.2594	83.6795	82.1655	31.6021	0.979625	5.01998	421.048	29.3807	11.3003	27.1207	1.71323	94.6903	181000	177725
42701	RUNNER	trial	8	r8	1.85	0	0	22.338	22.109	11.9508	19.0982	18.9024	10.2175	0.85496	4.86689	107.602	7.50849	4.05864	#DIV/0!	0.979643	95.5593	210000	207847

## Sheet: 6. Processed Energetics Data
BREED	ID	U	speed	N	PMET	msPMET	netPMET	COT	netCOT
AYLESBURY	a10	0	0	2	15.0572	7.23711	0
AYLESBURY	a10	0.277778	1	1	26.6484	12.6897	5.45259	45.6829	19.6293
AYLESBURY	a10	0.416667	1.5	1	31.9959	15.6077	8.37062	37.4586	20.0895
AYLESBURY	a10	0.555556	2	1	40.1442	19.5826	12.3454	35.2486	22.2218
AYLESBURY	a10	0.694444	2.5	1	41.437	19.7319	12.4948	28.4139	17.9925
AYLESBURY	a10	0.833333	3	1	38.9293	18.9899	11.7528	22.7879	14.1034
AYLESBURY	a3	0	0	3	16.6874	6.41825	0
AYLESBURY	a3	0.277778	1	2	25.9625	9.98557	3.56732	35.948	12.8424
AYLESBURY	a3	0.416667	1.5	3	30.7122	11.8124	5.39415	28.3497	12.946
AYLESBURY	a4	0	0	2	18.5299	7.12688	0
AYLESBURY	a4	0.277778	1	1	30.3801	11.6847	4.55778	42.0648	16.408
AYLESBURY	a4	0.416667	1.5	1	43.0358	16.5522	9.42533	39.7253	22.6208
AYLESBURY	a4	0.555556	2	1	50.639	19.4766	12.3497	35.0578	22.2294
AYLESBURY	a4	0.833333	3	1	59.0136	22.6975	15.5707	27.2371	18.6848
AYLESBURY	a5	0	0	3	11.3621	4.91896	0
AYLESBURY	a5	0.277778	1	2	26.6904	11.121	6.20205	40.0357	22.3274
AYLESBURY	a5	0.416667	1.5	1	23.7358	10.789	5.87005	25.8936	14.0881
AYLESBURY	a5	0.555556	2	1	31.4758	14.3072	9.38823	25.753	16.8988
AYLESBURY	a6	0	0	2	14.3414	5.97557	0
AYLESBURY	a6	0.277778	1	1	29.9038	12.4599	6.48436	44.8558	23.3437
AYLESBURY	a6	0.416667	1.5	1	35.618	14.8408	8.86524	35.618	21.2766
AYLESBURY	a6	0.555556	2	1	59.9529	24.9804	19.0048	44.9647	34.2087
AYLESBURY	a6	0.694444	2.5	1	48.8262	20.3443	14.3687	29.2957	20.6909
AYLESBURY	a8	0	0	2	12.567	6.62751	0
AYLESBURY	a8	0.277778	1	1	20.4706	11.0652	4.43767	39.8346	15.9756
AYLESBURY	a8	0.416667	1.5	1	24.0707	12.344	5.71645	29.6255	13.7195
AYLESBURY	a8	0.555556	2	1	23.9435	12.9424	6.31494	23.2964	11.3669
AYLESBURY	a8	0.694444	2.5	1	31.8667	16.3419	9.71439	23.5323	13.9887
AYLESBURY	a8	0.833333	3	1	43.0551	23.273	16.6455	27.9276	19.9746
MALLARD	m11	0	0	4	5.72363	7.15454	0
MALLARD	m11	0.277778	1	1	9.21335	11.5167	4.36215	41.4601	15.7037
MALLARD	m11	0.416667	1.5	1	9.07564	11.3446	4.19002	27.2269	10.056
MALLARD	m11	0.472222	1.7	1	7.90316	9.87895	2.72442	20.9201	5.76935
MALLARD	m11	0.555556	2	2	10.3234	12.9043	5.74977	23.2277	10.3496
MALLARD	m11	0.611111	2.2	1	10.1588	12.6985	5.54399	20.7794	9.07199
MALLARD	m11	0.694444	2.5	1	11.8279	14.7849	7.63032	21.2902	10.9877
MALLARD	m2	0	0	4	5.03181	4.47569	0
MALLARD	m2	0.277778	1	2	10.8402	9.60563	5.12994	34.5803	18.4678
MALLARD	m2	0.416667	1.5	1	14.4155	12.5352	8.05956	30.0846	19.3429
MALLARD	m2	0.472222	1.7	1	11.1812	10.1648	5.68907	21.5254	12.0475
MALLARD	m2	0.555556	2	2	13.4166	11.6666	7.19088	20.9998	12.9436
MALLARD	m2	0.611111	2.2	1	13.4808	12.2553	7.77959	20.0541	12.7302
MALLARD	m2	0.694444	2.5	1	18.7313	16.2881	11.8124	23.4549	17.0099
MALLARD	m4	0	0	1	7.19682	7.99646	0
MALLARD	m4	0.277778	1	2	11.928	12.9342	4.93771	46.563	17.7758
MALLARD	m4	0.416667	1.5	2	9.64755	10.1553	2.15886	24.3728	5.18126
MALLARD	m4	0.472222	1.7	2	10.7235	11.2879	3.29145	23.9038	6.97013
MALLARD	m4	0.555556	2	1	15.3041	17.0045	9.00806	30.6081	16.2145
MALLARD	m4	0.611111	2.2	2	13.7696	14.4943	6.49787	23.718	10.6329
MALLARD	m4	0.694444	2.5	1	15.0261	16.6957	8.69922	24.0418	12.5269
MALLARD	m4	0.75	2.7	1	16.3966	17.2596	9.26315	23.0128	12.3509
MALLARD	m7	0	0	5	4.59258	4.59258	0
MALLARD	m7	0.277778	1	2	11.3951	11.3951	6.80253	41.0224	24.4891
MALLARD	m7	0.416667	1.5	2	12.3582	12.3582	7.76559	29.6596	18.6374
MALLARD	m7	0.472222	1.7	2	13.2382	13.2382	8.64562	28.0339	18.3084
MALLARD	m7	0.555556	2	1	16.1987	16.1987	11.6061	29.1577	20.891
MALLARD	m7	0.611111	2.2	2	16.7202	16.7202	12.1276	27.3603	19.8452
MALLARD	m7	0.75	2.7	2	17.1521	17.1521	12.5595	22.8694	16.746
MALLARD	m8	0	0	4	7.67166	6.84259	0
MALLARD	m8	0.277778	1	3	11.6715	10.6105	3.76788	38.1977	13.5644
MALLARD	m8	0.416667	1.5	2	15.3896	13.3631	6.52053	32.0715	15.6493
MALLARD	m8	0.472222	1.7	2	15.1424	14.0744	7.23183	29.8046	15.3145
MALLARD	m8	0.555556	2	2	19.1126	16.602	9.75945	29.8837	17.567
MALLARD	m8	0.611111	2.2	1	16.9453	16.1384	9.29582	26.4083	15.2113
MALLARD	m8	0.694444	2.5	2	19.9399	17.6862	10.8436	25.4681	15.6148
MALLARD	m8	0.75	2.7	1	19.1001	17.3637	10.5212	23.1517	14.0282
RUNNER	r1	0	0	5	13.6081	6.82972	0
RUNNER	r1	0.277778	1	2	20.6895	10.4634	3.63364	37.6681	13.0811
RUNNER	r1	0.416667	1.5	2	28.2004	14.0893	7.25953	33.8142	17.4229
RUNNER	r1	0.555556	2	2	28.5913	14.4838	7.6541	26.0709	13.7774
RUNNER	r1	0.694444	2.5	1	33.0669	16.5335	9.70374	23.8082	13.9734
RUNNER	r1	0.833333	3	1	43.8209	22.4722	15.6425	26.9667	18.771
RUNNER	r1	1.11111	4	1	48.7873	23.7987	16.9689	21.4188	15.2721
RUNNER	r3	0	0	4	11.1932	6.47574	0
RUNNER	r3	0.277778	1	2	19.4742	11.2878	4.81209	40.6362	17.3235
RUNNER	r3	0.416667	1.5	2	27.1674	15.5242	9.04849	37.2582	21.7164
RUNNER	r3	0.555556	2	1	28.5377	16.7869	10.3111	30.2164	18.56
RUNNER	r3	0.833333	3	2	31.9349	18.7852	12.3095	22.5423	14.7714
RUNNER	r3	0.972222	3.5	1	42.3839	24.9317	18.456	25.644	18.9833
RUNNER	r3	1.11111	4	1	34.9926	20.5839	14.1081	18.5255	12.6973
RUNNER	r4	0	0	1	12.0926	7.55785	0
RUNNER	r4	0.277778	1	1	17.6562	11.3911	3.83325	41.008	13.7997
RUNNER	r4	0.416667	1.5	2	17.4177	10.8861	3.32822	26.1266	7.98773
RUNNER	r4	0.555556	2	1	17.5148	10.9467	3.38889	19.7041	6.10001
RUNNER	r4	0.694444	2.5	2	20.92	13.075	5.51713	18.828	7.94466
RUNNER	r4	0.833333	3	2	25.4529	16.1497	8.59184	19.3796	10.3102
RUNNER	r6	0	0	2	8.43553	5.27221	0
RUNNER	r6	0.277778	1	2	16.089	10.2084	4.93617	36.7502	17.7702
RUNNER	r6	0.416667	1.5	2	21.7193	13.5745	8.30233	32.5789	19.9256
RUNNER	r6	0.555556	2	1	21.6975	13.5609	8.28871	24.4097	14.9197
RUNNER	r6	0.694444	2.5	1	21.9828	14.1825	8.91027	20.4228	12.8308
RUNNER	r6	0.833333	3	2	27.7053	17.3158	12.0436	20.7789	14.4523
RUNNER	r7	0	0	5	13.3329	7.62889	0
RUNNER	r7	0.277778	1	2	24.6128	13.8893	6.26045	50.0016	22.5376
RUNNER	r7	0.416667	1.5	2	26.2946	15.0088	7.37993	36.0212	17.7118
RUNNER	r7	0.555556	2	2	25.2125	14.6197	6.99078	26.3154	12.5834
RUNNER	r7	0.694444	2.5	1	22.6845	12.6025	4.97364	18.1476	7.16204
RUNNER	r7	0.833333	3	1	34.7339	19.8479	12.219	23.8175	14.6628
RUNNER	r7	0.972222	3.5	1	39.5919	23.2893	15.6604	23.9547	16.1079
RUNNER	r8	0	0	4	10.8755	5.54477	0
RUNNER	r8	0.277778	1	1	12.7625	6.07738	0.532616	21.8786	1.91742
RUNNER	r8	0.416667	1.5	2	23.3891	11.8161	6.2713	28.3586	15.0511
RUNNER	r8	0.555556	2	2	24.383	12.8332	7.2884	23.0997	13.1191
RUNNER	r8	0.694444	2.5	1	29.6523	16.0283	10.4835	23.0807	15.0963
RUNNER	r8	0.833333	3	1	34.892	18.3642	12.8194	22.037	15.3833

## Sheet: 7. Spatiotemp Kinematic Data
BREED	ID	speed	U	DF	SWING	STANCE	FREQUENCY	LENGTH	FLL	BH
AYLESBURY	a3	1	0.277778	0.816763	0.154	0.688	1.18658	0.235972	0.224	0.2258
AYLESBURY	a3	1.5	0.416667	0.774876	0.16	0.550833	1.40737	0.298428	0.224	0.2258
AYLESBURY	a3	2	0.555556	0.725509	0.176667	0.466667	1.75234	0.319573	0.224	0.2258
AYLESBURY	a3	2.5	0.694444	0.732758	0.158182	0.433636	1.68503	0.409488	0.224	0.2258
AYLESBURY	a3	3	0.833333	0.671451	0.175385	0.359231	1.87969	0.441562	0.224	0.2258
AYLESBURY	a4	1	0.277778	0.800708	0.148182	0.597273	1.34007	0.208945	0.224	0.2278
AYLESBURY	a4	1.5	0.416667	0.768455	0.181	0.601	1.27275	0.329994	0.224	0.2278
AYLESBURY	a4	2	0.555556	0.757245	0.136667	0.425833	1.76842	0.316666	0.224	0.2278
AYLESBURY	a4	2.5	0.694444	0.731187	0.151667	0.415	1.76583	0.390751	0.224	0.2278
AYLESBURY	a4	3	0.833333	0.696856	0.16	0.368333	1.89941	0.436978	0.224	0.2278
AYLESBURY	a5	1	0.277778	0.800139	0.190909	0.766364	1.04628	0.267614	0.23	0.2322
AYLESBURY	a5	1.5	0.416667	0.760963	0.174	0.553	1.37136	0.306266	0.23	0.2322
AYLESBURY	a5	2	0.555556	0.743272	0.18	0.5225	1.42411	0.393229	0.23	0.2322
AYLESBURY	a5	2.5	0.694444	0.695705	0.180833	0.413333	1.68324	0.409925	0.23	0.2322
AYLESBURY	a5	3	0.833333	0.691969	0.166154	0.373077	1.85846	0.446607	0.23	0.2322
AYLESBURY	a6	1	0.277778	0.822207	0.162	0.752	1.09539	0.255618	0.226	0.2324
AYLESBURY	a6	1.5	0.416667	0.803568	0.169091	0.69	1.16802	0.359583	0.226	0.2324
AYLESBURY	a6	2	0.555556	0.763798	0.1625	0.524167	1.45665	0.384443	0.226	0.2324
AYLESBURY	a6	2.5	0.694444	0.725594	0.182727	0.482727	1.51036	0.456844	0.226	0.2324
AYLESBURY	a6	3	0.833333	0.680956	0.172857	0.370714	1.8431	0.450327	0.226	0.2324
AYLESBURY	a8	1	0.277778	0.816055	0.152727	0.678182	1.20517	0.232333	0.22	0.2344
AYLESBURY	a8	1.5	0.416667	0.771288	0.154	0.521	1.48024	0.283737	0.22	0.2344
AYLESBURY	a8	2	0.555556	0.739663	0.155455	0.441818	1.68103	0.333129	0.22	0.2344
AYLESBURY	a8	2.5	0.694444	0.727876	0.158462	0.424615	1.71349	0.402688	0.22	0.2344
AYLESBURY	a8	3	0.833333	0.68705	0.153077	0.336154	2.03391	0.408081	0.22	0.2344
AYLESBURY	a10	1	0.277778	0.799425	0.159	0.635	1.25141	0.223748	0.22	0.233
AYLESBURY	a10	1.5	0.416667	0.745478	0.164	0.48	1.55449	0.270186	0.22	0.233
AYLESBURY	a10	2	0.555556	0.72467	0.15	0.395833	1.83318	0.30548	0.22	0.233
AYLESBURY	a10	2.5	0.694444	0.711621	0.15	0.370667	1.92216	0.358971	0.22	0.233
AYLESBURY	a10	3	0.833333	0.655275	0.1475	0.280833	2.3359	0.355323	0.22	0.233
MALLARD	m2	1	0.277778	0.768606	0.170833	0.568333	1.354	0.206795	0.181	0.185571
MALLARD	m2	1.5	0.416667	0.763184	0.136667	0.440833	1.73205	0.242487	0.181	0.185571
MALLARD	m2	1.7	0.472222	0.745069	0.144615	0.423846	1.73205	0.266858	0.181	0.185571
MALLARD	m2	2	0.555556	0.732679	0.138	0.378	1.93845	0.288891	0.181	0.185571
MALLARD	m2	2.2	0.611111	0.713029	0.14	0.383	2.04663	0.298051	0.181	0.185571
MALLARD	m2	2.5	0.694444	0.70615	0.134	0.292727	2.19336	0.314586	0.181	0.185571
MALLARD	m2	2.7	0.75	0.704779	0.129091	0.283333	2.2814	0.328745	0.181	0.185571
MALLARD	m4	1	0.277778	0.751386	0.204	0.616	1.22083	0.229352	0.179	0.183
MALLARD	m4	1.5	0.416667	0.709363	0.195833	0.478333	1.4835	0.283114	0.179	0.183
MALLARD	m4	1.7	0.472222	0.699959	0.185455	0.433636	1.4835	0.290779	0.179	0.183
MALLARD	m4	2	0.555556	0.690189	0.176154	0.392308	1.75723	0.318683	0.179	0.183
MALLARD	m4	2.2	0.611111	0.67678	0.172308	0.360769	1.87469	0.325386	0.179	0.183
MALLARD	m4	2.5	0.694444	0.665023	0.166	0.3	2.01626	0.342218	0.179	0.183
MALLARD	m4	2.7	0.75	0.646071	0.172	0.285455	2.05765	0.364494	0.179	0.183
MALLARD	m7	1	0.277778	0.825014	0.1375	0.650833	1.27069	0.220352	0.186	0.192143
MALLARD	m7	1.5	0.416667	0.780554	0.140833	0.501	1.55672	0.269798	0.186	0.192143
MALLARD	m7	1.7	0.472222	0.772367	0.1325	0.450833	1.71523	0.274016	0.186	0.192143
MALLARD	m7	2	0.555556	0.760528	0.125833	0.4	1.90268	0.294321	0.186	0.192143
MALLARD	m7	2.2	0.611111	0.759434	0.118333	0.374167	2.03587	0.299625	0.186	0.192143
MALLARD	m7	2.5	0.694444	0.744986	0.1175	0.344167	2.16356	0.318919	0.186	0.192143
MALLARD	m7	2.7	0.75	0.69605	0.13	0.298182	2.18179	0.343755	0.186	0.192143
MALLARD	m8	1	0.277778	0.774487	0.175455	0.605455	1.28752	0.217472	0.192	0.195286
MALLARD	m8	1.5	0.416667	0.682351	0.163636	0.476364	1.56737	0.267964	0.192	0.195286
MALLARD	m8	1.7	0.472222	0.708396	0.169091	0.410909	1.72622	0.27227	0.192	0.195286
MALLARD	m8	2	0.555556	0.692522	0.161333	0.364	1.90358	0.294183	0.192	0.195286
MALLARD	m8	2.2	0.611111	0.689365	0.156429	0.347857	1.88747	0.323184	0.192	0.195286
MALLARD	m8	2.5	0.694444	0.710234	0.134167	0.329167	2.1583	0.319696	0.192	0.195286
MALLARD	m8	2.7	0.75	0.658457	0.15	0.288182	2.27724	0.329345	0.192	0.195286
MALLARD	m11	1	0.277778	0.813737	0.132308	0.576923	1.40937	0.19867	0.172	0.17
MALLARD	m11	1.5	0.416667	0.749501	0.15	0.449167	1.66941	0.251585	0.172	0.17
MALLARD	m11	1.7	0.472222	0.734056	0.148182	0.41	1.78842	0.262802	0.172	0.17
MALLARD	m11	2	0.555556	0.724035	0.142143	0.372857	1.94163	0.288417	0.172	0.17
MALLARD	m11	2.2	0.611111	0.710013	0.143636	0.350909	2.01806	0.302271	0.172	0.17
MALLARD	m11	2.5	0.694444	0.680799	0.151	0.322	1.98675	0.347301	0.172	0.17
MALLARD	m11	2.7	0.75	0.668968	0.150909	0.304545	2.1971	0.341358	0.172	0.17
RUNNER	r1	1	0.277778	0.828985	0.173333	0.738889	1.09984	0.254582	0.265	0.272714
RUNNER	r1	1.5	0.416667	0.739841	0.193	0.549	1.23967	0.3388	0.265	0.272714
RUNNER	r1	2	0.555556	0.732658	0.176923	0.483571	1.50836	0.371263	0.265	0.272714
RUNNER	r1	2.5	0.694444	0.718223	0.160833	0.406154	1.75613	0.392908	0.265	0.272714
RUNNER	r1	3	0.833333	0.683917	0.178333	0.319167	1.77314	0.468096	0.265	0.272714
RUNNER	r1	3.5	0.972222	0.714795	0.154286	0.307143	2.01613	0.48112	0.265	0.272714
RUNNER	r1	4	1.11111	0.660859	0.171	0.332727	1.98566	0.559008	0.265	0.272714
RUNNER	r3	1	0.277778	0.718842	0.219167	0.56	1.28249	0.218325	0.252	0.2745
RUNNER	r3	1.5	0.416667	0.680036	0.215455	0.458182	1.48028	0.28373	0.252	0.2745
RUNNER	r3	2	0.555556	0.650492	0.227	0.425833	1.53354	0.365167	0.252	0.2745
RUNNER	r3	2.5	0.694444	0.650555	0.21	0.398333	1.65477	0.416977	0.252	0.2745
RUNNER	r3	3	0.833333	0.643543	0.2	0.36	1.78175	0.465835	0.252	0.2745
RUNNER	r3	3.5	0.972222	0.636358	0.18	0.32	1.98666	0.488256	0.252	0.2745
RUNNER	r4	1	0.277778	0.715536	0.148182	0.640833	1.2738	0.219815	0.247	0.2745
RUNNER	r4	1.5	0.416667	0.750023	0.166	0.499	1.47783	0.2842	0.247	0.2745
RUNNER	r4	2	0.555556	0.719073	0.173333	0.445	1.79913	0.311262	0.247	0.2745
RUNNER	r4	2.5	0.694444	0.68901	0.172308	0.382308	1.80197	0.382914	0.247	0.2745
RUNNER	r4	3	0.833333	0.691048	0.161429	0.362143	1.90694	0.435251	0.247	0.2745
RUNNER	r4	3.5	0.972222	0.661402	0.166429	0.325	1.95305	0.496658	0.247	0.2745
RUNNER	r6	1	0.277778	0.718192	0.153636	0.65	1.17122	0.239067	0.242	0.274167
RUNNER	r6	1.5	0.416667	0.760044	0.165	0.523	1.45337	0.288984	0.242	0.274167
RUNNER	r6	2	0.555556	0.713097	0.176	0.44	1.6417	0.341109	0.242	0.274167
RUNNER	r6	2.5	0.694444	0.713376	0.161818	0.403636	1.77447	0.388849	0.242	0.274167
RUNNER	r6	3	0.833333	0.709206	0.164615	0.403077	1.75718	0.472348	0.242	0.274167
RUNNER	r6	3.5	0.972222	0.679586	0.168462	0.335385	1.98297	0.489165	0.242	0.274167
RUNNER	r7	1	0.277778	0.779489	0.163	0.58	1.5352	0.182387	0.257	0.2864
RUNNER	r7	1.5	0.416667	0.75881	0.154	0.482	1.56824	0.267816	0.257	0.2864
RUNNER	r7	2	0.555556	0.738657	0.176	0.499	1.48723	0.376539	0.257	0.2864
RUNNER	r7	2.5	0.694444	0.707536	0.165833	0.4	1.76476	0.390988	0.257	0.2864
RUNNER	r7	3	0.833333	0.690114	0.165385	0.368462	1.87165	0.443459	0.257	0.2864
RUNNER	r7	3.5	0.972222	0.68872	0.161538	0.357692	1.92653	0.503495	0.257	0.2864
RUNNER	r7	4	1.11111	0.677786	0.15	0.316	2.14596	0.51725	0.257	0.2864
RUNNER	r8	1	0.277778	0.76567	0.222727	0.727273	1.05183	0.266204	0.252	0.2665
RUNNER	r8	1.5	0.416667	0.737478	0.21	0.589	1.25375	0.334996	0.252	0.2665
RUNNER	r8	2	0.555556	0.734291	0.18	0.499091	1.47184	0.380477	0.252	0.2665
RUNNER	r8	2.5	0.694444	0.721085	0.191	0.493	1.46456	0.47113	0.252	0.2665
RUNNER	r8	3	0.833333	0.693342	0.173077	0.392857	1.77731	0.466997	0.252	0.2665
RUNNER	r8	3.5	0.972222	0.689214	0.164	0.364	1.89023	0.513166	0.252	0.2665

## Sheet: 8. Discrete Joint Kine Data
Breed	ID	Stride	Hip_Max_Flex	Hip_Min_Flex	Hip_Toe_on	Hip_Toe_off	Hip_Mid_Stance	Knee_Max_Flex	Knee_Min_Flex	Knee_Toe_on	Knee_Toe_off	Knee_Mid_Stance	Ankle_Max_Flex	Ankle_Min_Flex	Ankle_Toe_on	Ankle_Toe_off	Ankle_Mid_Stance	Trunk_Max_Flex	Trunk_Min_Flex	Trunk_Toe_on	Trunk_Toe_off	Trunk_Mid_Stance
AY	A5	c1	39.8574	24.8055	36.6957	28.4392	33.6693	-130.253	-14.2336	-28.3662	-118.141	-87.8536	121.347	30.3918	37.2238	39.0912	88.4668	16.1826	8.6849	12.1138	11.6047	14.7782
AY	A5	c10	50.5725	16.4448	39.4124	24.5153	36.6487	-130.522	-16.6998	-27.369	-120.853	-87.6417	123.129	18.4118	41.169	56.2928	81.6468	10.5075	-0.0969408	9.95013	3.28285	7.13102
AY	A5	c11	52.8618	12.8041	39.7442	21.3314	43.3794	-125.119	-15.5885	-26.8633	-111.598	-98.0517	120.245	6.98973	43.426	48.7919	77.0852	11.3247	3.58639	8.65127	4.9849	8.03827
AY	A5	c12	60.2565	17.95	44.6533	22.4428	46.2158	-139.552	-25.4628	-33.3223	-125.099	-94.4943	127.613	40.323	40.323	55.4075	93.7499	19.4271	4.47623	8.18913	19.3141	11.3459
AY	A5	c13	51.0173	19.4933	42.5103	26.6837	46.3174	-127.569	-34.0662	-35.7597	-118.656	-98.6034	125.107	20.4449	43.18	55.9435	94.055	8.22001	0.82028	8.22001	4.68399	3.23335
AY	A5	c14	55.5284	20.8518	46.5275	30.2699	41.8796	-129.708	-18.4497	-35.596	-119.82	-88.631	118.096	23.802	45.5374	55.5771	83.2365	14.4529	4.81341	7.81131	6.85625	12.303
AY	A5	c15	50.7146	24.2179	38.293	31.5224	41.6824	-131.062	-19.8168	-29.3272	-122.788	-91.317	122.813	36.694	38.8817	72.158	76.2044	13.7238	5.73432	13.7238	9.62423	13.0999
AY	A5	c2	42.7536	20.1582	34.6973	28.0817	33.7876	-135.328	-24.0433	-28.8149	-127.761	-87.1176	122.821	33.9848	36.3931	75.1072	81.0924	17.6286	10.8401	16.1238	13.0587	16.733
AY	A5	c3	41.6999	22.3868	40.2134	25.8704	35.5713	-130.537	-16.3484	-27.8475	-117.211	-82.7327	123.262	18.7	40.6331	39.5721	84.753	12.6714	3.72	10.412	7.35022	9.89144
AY	A5	c4	41.0286	17.1332	38.6201	20.3363	35.2994	-128.696	-10.7123	-29.6029	-110.183	-88.003	117	22.1836	38.8339	25.9145	79.6581	17.66	9.40495	12.5159	13.1521	13.5559
AY	A5	c5	49.4982	10.5755	31.7773	17.3921	35.8643	-128.121	-14.6942	-22.3259	-114.783	-95.8002	118.771	6.64715	32.9914	31.5045	72.7057	15.7215	9.10964	12.688	15.3186	13.2622
AY	A5	c6	53.781	24.5831	35.9649	37.7951	36.3352	-139.537	-12.9681	-26.4369	-134.254	-88.6191	119.86	33.2382	38.0944	82.0019	93.79	15.6539	9.39489	10.3977	14.3753	15.0501
AY	A5	c7	49.0636	23.7329	35.9889	40.0469	29.904	-138.304	-26.7609	-26.7609	-135.398	-85.6155	116.313	22.9825	37.3789	74.6948	74.6172	19.246	9.09228	12.0381	13.2052	14.4668
AY	A5	c8	54.8889	22.4137	40.9213	33.3429	32.6604	-137.673	-13.8521	-34.5228	-128.809	-83.3378	119.212	24.8816	35.3403	68.8351	83.5353	17.7323	7.391	17.7323	10.5249	15.365
AY	A5	c9	56.6195	26.9377	37.3548	32.7125	35.6877	-135.13	-16.9354	-25.4129	-126.021	-89.6335	121.856	15.3105	35.529	65.8108	88.2163	13.0924	0.918694	12.01	3.76846	13.057
AY	A6	c1	39.7416	13.4782	39.7416	31.586	27.7529	-123.884	-15.2311	-31.482	-123.884	-82.6908	101.974	2.0498	27.0118	66.0553	62.7736	21.0945	12.2268	16.1262	14.1442	18.8794
AY	A6	c10	38.7849	20.3374	27.8856	34.1743	33.5788	-119.593	-16.2164	-19.5623	-119.171	-83.7287	98.3829	3.90977	18.6615	66.7813	72.3171	20.0778	8.81087	17.5564	9.31616	17.1868
AY	A6	c11	44.0415	25.5536	33.2259	35.226	42.5161	-121.412	-8.83338	-20.4346	-120.426	-87.1918	105.025	20.4007	23.583	71.4375	81.9994	15.8732	6.79739	12.3873	7.85796	12.5382
AY	A6	c12	36.0373	20.2844	34.4705	35.098	32.919	-116.829	-16.2732	-20.9249	-115.974	-74.2751	105.801	5.80195	24.3236	65.2006	69.9521	10.734	2.09979	9.05149	2.29263	9.19945
AY	A6	c13	35.3092	11.6136	35.195	29.8224	28.4778	-116.087	-14.6625	-19.4404	-116.087	-73.9678	99.7255	2.43413	27.128	60.9004	77.8087	10.7786	6.01857	7.74147	6.96101	9.25417
AY	A6	c14	37.0115	17.2069	30.3942	30.7698	34.1867	-116.956	-15.5308	-18.3417	-115.15	-74.9599	102.43	4.46575	25.0647	61.4273	74.5199	12.5791	2.69343	9.10228	6.84777	6.96846
AY	A6	c15	36.0181	12.7294	32.1649	28.7387	29.0007	-118.374	-18.311	-20.478	-106.969	-76.5245	99.5513	1.91177	23.7117	83.0231	45.7426	21.1287	4.55027	9.93903	10.0928	12.4241
AY	A6	c2	35.1287	15.165	27.4651	32.8956	27.5044	-122.775	-15.58	-20.6019	-121.99	-77.8123	99.9235	1.77744	18.8601	67.8116	59.0766	21.141	8.02121	20.2714	11.9283	17.0212
AY	A6	c3	33.4854	14.8777	30.5559	32.4516	27.5019	-118.959	-14.2555	-21.588	-114.995	-81.4784	100.756	2.07791	18.648	79.6429	61.9187	19.8293	9.56649	19.8293	10.265	15.869
AY	A6	c4	33.9425	13.901	29.5837	28.3629	27.8397	-119.895	-15.3087	-20.585	-117.647	-79.479	100.633	2.04324	20.6651	50.2551	71.0839	18.7411	12.3291	17.8953	12.7586	16.7776
AY	A6	c5	38.4858	19.0492	30.2586	34.2659	30.9612	-123.997	-13.822	-20.799	-123.969	-81.425	103.546	2.1462	16.0226	58.8574	63.5605	20.4424	8.9228	16.3095	11.863	16.7105
AY	A6	c6	33.6419	8.27656	23.752	29.0634	27.4575	-121.47	-14.1166	-14.1166	-115.362	-83.2516	96.953	2.87675	16.7995	75.8384	61.9091	19.7334	7.52894	16.9916	13.9063	16.8403
AY	A6	c7	35.0528	19.3346	28.3248	34.5527	29.2666	-125.465	-14.8005	-20.1252	-125.365	-89.8381	100.313	3.12309	17.1569	55.7087	62.989	22.5241	12.3128	18.4114	13.4595	22.5241
AY	A6	c8	37.4615	0.565472	28.4208	32.413	31.5328	-121.494	-17.373	-21.9335	-121.179	-82.994	99.7808	2.81487	16.6587	53.1851	67.9521	20.9693	9.40883	20.9693	10.1652	17.6331
AY	A6	c9	35.273	15.0182	28.2433	30.7479	27.5734	-119.2	-13.4088	-20.2343	-113.11	-78.5945	97.7257	3.46714	15.2276	79.0966	64.7848	18.7168	10.3805	17.8944	12.6804	14.7738
MA	M8	c1	-53.7377	-37.2985	-50.5414	-39.4246	-49.4705	129.052	47.7945	52.0448	115.573	94.9163	-119.253	-42.1332	-47.6851	-42.164	-73.8291	-15.8797	-7.89062	-12.8345	-9.02134	-10.5855
MA	M8	c10	-61.6295	-35.6041	-52.549	-37.8123	-52.9219	128.441	42.9774	52.8582	115.901	92.2639	-114.01	-28.8275	-47.9083	-35.5693	-67.493	-18.8746	-3.85732	-12.2821	-8.03678	-7.7056
MA	M8	c2	-52.2582	-36.9194	-51.8449	-39.0594	-45.4152	128.48	44.1749	52.64	111.628	89.7105	-119.681	-45.0474	-45.6441	-49.2509	-74.2398	-16.4298	-7.87573	-15.5762	-8.06534	-10.5148
MA	M8	c3	-52.2703	-39.329	-51.1233	-39.5269	-47.8828	125.789	45.2643	52.2139	109.207	87.6749	-115.698	-44.2571	-47.1072	-44.2571	-68.9258	-16.4606	-3.27684	-16.4606	-5.22255	-7.69406
MA	M8	c4	-52.6339	-37.2585	-50.1537	-38.6085	-48.2858	128.101	45.6889	50.9456	109.448	87.7078	-113.582	-38.4288	-43.6406	-40.0158	-63.5449	-16.4719	-7.83577	-15.3893	-9.198	-11.006
MA	M8	c5	-61.8356	-40.8406	-49.679	-42.9934	-47.8012	128.409	49.0474	49.0474	128.214	99.9165	-118.598	-34.6431	-45.971	-68.5835	-62.968	-15.7592	1.04773	-15.6899	-11.8298	-13.7205
MA	M8	c6	-57.4604	-24.852	-56.1929	-26.6873	-50.66	128.479	51.2533	57.5112	114.149	99.5496	-118.069	-43.7183	-51.9915	-45.3359	-73.7922	-20.9882	-8.12825	-13.1219	-18.1557	-15.4076
MA	M8	c7	-55.8587	-36.3806	-50.7165	-38.1359	-49.7535	129.355	49.2888	52.6874	122.312	101.98	-115.798	-32.8801	-52.124	-36.0602	-72.0681	-20.4704	-10.6291	-12.5305	-15.0359	-17.8226
MA	M8	c8	-60.8383	-34.824	-52.9548	-44.1847	-49.0767	129.001	46.2738	52.8776	128.881	108.496	-114.688	-30.1581	-47.5822	-81.5067	-66.9977	-19.4134	-5.04406	-13.5967	-13.5271	-16.018
MA	M8	c9	-57.4743	-32.4559	-53.5684	-41.9403	-41.7744	127.737	46.9219	52.2558	127.484	99.6993	-116.845	-26.3378	-40.7875	-83.9493	-54.946	-14.7172	-1.58506	-13.594	-10.3385	-12.8623
MA	M3	c1	-45.3274	-30.9756	-33.8478	-44.3838	-40.0082	126.354	24.6746	24.6746	125.798	85.6095	-109.88	-5.66116	-22.0527	-60.7382	-39.0168	-16.1306	-7.52079	-14.4244	-9.25215	-14.4877
MA	M3	c10	-44.1948	-26.0624	-33.409	-42.9455	-36.5906	126.827	25.998	27.7888	126.231	90.8136	-107.624	-4.15018	-23.8498	-57.0673	-30.7023	-18.9792	-10.1155	-16.6904	-12.8047	-18.5568
MA	M3	c2	-45.1027	-27.8496	-34.631	-43.0631	-39.716	127.009	24.257	25.6503	125.122	83.4707	-110.65	-6.5909	-28.4284	-55.7901	-36.7947	-14.9991	-8.6395	-12.8082	-10.9947	-13.2237
MA	M3	c3	-44.7288	-24.4862	-35.9152	-42.3553	-37.0812	127.72	24.6245	24.8965	127.144	91.0592	-108.331	-3.44531	-27.1524	-58.257	-40.1676	-16.8851	-8.84469	-13.6537	-11.6289	-15.9356
MA	M3	c4	-48.0846	-26.425	-34.8306	-43.3129	-38.607	125.829	23.583	26.0266	125.829	91.2289	-108.536	-3.07267	-25.9094	-66.0619	-42.3234	-15.1805	-7.2613	-15.1805	-9.60061	-14.1213
MA	M3	c5	-46.0149	-23.9005	-34.6261	-29.3542	-39.817	124.975	23.2203	23.2203	102.668	85.1178	-109.235	-3.1678	-23.3746	-7.53994	-39.4085	-15.2913	-7.90737	-13.731	-8.02175	-12.7392
MA	M3	c6	-45.6284	-27.4223	-35.7086	-33.2085	-40.2059	126.237	22.8141	26.6269	104.522	83.962	-109.71	-3.43534	-19.7192	-8.72637	-35.7314	-12.2901	-4.51466	-12.2901	-4.73592	-8.94336
MA	M3	c7	-46.2777	-21.9848	-35.1002	-25.4187	-39.3232	127.327	23.5405	23.5405	100.382	88.3389	-106.937	-3.01682	-20.4292	-4.71349	-32.3814	-15.4073	-6.98452	-10.2389	-9.77866	-14.3306
MA	M3	c8	-46.6726	-29.8027	-34.1061	-43.1953	-38.9466	126.625	24.0911	24.0911	126.574	92.8628	-106.15	-4.00284	-19.9433	-63.1378	-38.7536	-18.6437	-9.55304	-12.9159	-13.0708	-18.1992
MA	M3	c9	-49.8466	-28.4881	-33.3518	-43.402	-38.2873	126.541	25.344	25.344	126.103	91.1064	-106.764	-4.11593	-22.2966	-56.4835	-38.083	-19.0101	-11.2545	-16.1104	-13.0812	-18.3937
MA	M6	c1	-53.6417	-42.9506	-44.4791	-47.1397	-52.5216	129.308	39.6578	46.4629	125.001	98.3864	-108.982	-17.7308	-52.2189	-54.0982	-69.6012	-15.435	-4.65799	-15.435	-5.06145	-11.1667
MA	M6	c10	-51.019	-41.8735	-45.7941	-44.6205	-48.7167	128.353	41.7555	42.7347	114.578	86.341	-107.279	-20.1007	-49.605	-29.093	-61.371	-16.4885	-6.47163	-11.6945	-6.98463	-9.30311
MA	M6	c2	-54.6618	-42.9969	-42.9969	-48.8216	-53.2186	128.767	37.954	40.1837	123.331	99.7604	-110.161	-22.3185	-52.2781	-49.0625	-70.8168	-12.778	-3.91665	-12.1734	-4.18374	-7.95521
MA	M6	c3	-55.3639	-41.2826	-44.2742	-47.4838	-50.1107	128.987	38.8875	38.8875	115.927	92.701	-107.144	-19.5661	-53.207	-28.3853	-68.8798	-11.7448	-5.33531	-10.2289	-5.42479	-9.71727
MA	M6	c4	-52.1836	-43.726	-46.7729	-48.0685	-49.5845	127.897	39.4604	44.2836	116.235	87.091	-109.746	-25.0175	-54.6434	-39.2434	-64.956	-11.5177	-2.98927	-10.9465	-3.64861	-5.34059
MA	M6	c5	-54.798	-42.1242	-46.3886	-46.12	-52.4255	128.485	39.3024	43.2277	117.274	92.1348	-108.183	-16.1593	-52.9907	-39.9041	-59.9793	-10.8543	-3.32891	-10.8543	-3.50375	-7.2423
MA	M6	c6	-58.3706	-39.7056	-45.2101	-46.7256	-53.1285	128.284	40.1358	42.5996	116.86	98.4322	-109.411	-16.6469	-51.3669	-41.5866	-61.7193	-12.1885	-2.42327	-9.89708	-2.57183	-7.96222
MA	M6	c7	-54.3333	-41.6502	-43.2872	-43.1916	-48.9995	128.767	41.2646	41.2646	113.163	89.3242	-108.171	-21.1033	-52.0928	-25.24	-65.8501	-15.5283	-4.53894	-12.4221	-5.07302	-10.5695
MA	M6	c8	-53.736	-39.3368	-46.0855	-46.7542	-50.0253	129.166	44.6081	50.4325	117.368	96.003	-110.759	-14.9857	-48.3453	-31.2468	-64.9786	-15.8213	-4.03579	-15.8213	-4.03579	-9.13284
MA	M6	c9	-57.0016	-41.8499	-47.3517	-48.4654	-51.4338	128.86	41.1455	44.8944	121.751	97.2448	-108.783	-9.28954	-52.8706	-39.5968	-61.4812	-12.6169	-3.00794	-12.3137	-5.30767	-10.7776
IR	R2	c1	-50.5543	-25.1595	-42.9729	-30.3609	-46.2433	141.522	30.4899	37.8749	110.64	82.4018	-120.728	-3.65133	-8.84257	-7.86382	-29.046	-30.3258	-21.4189	-30.3258	-21.8513	-24.6454
IR	R2	c10	-67.9416	-31.9674	-50.415	-32.7731	-66.1549	137.214	32.7564	41.9099	102.017	106.258	-122.528	-5.74664	-12.556	-7.41195	-36.7142	-26.7745	-17.8142	-26.4923	-20.1647	-25.8395
IR	R2	c2	-55.3658	-33.3411	-45.0914	-38.0605	-49.6012	142.756	29.5031	34.665	109.676	80.7452	-120.298	-4.40715	-15.0928	-8.33029	-36.0223	-25.2437	-16.975	-23.258	-20.0986	-19.1587
IR	R2	c3	-49.5869	-16.7062	-43.7472	-22.0885	-42.7166	143.739	28.0612	36.8612	109.422	87.2296	-118.337	-4.69669	-15.8213	-7.42475	-39.9246	-29.2613	-21.58	-24.8585	-24.2358	-25.4407
IR	R2	c4	-51.3591	-26.4116	-43.9385	-27.2909	-49.5982	136.985	29.7609	35.4731	106.607	89.541	-118.561	-4.04037	-10.449	-5.06511	-32.7814	-26.2848	-18.459	-24.5314	-19.7581	-24.0138
IR	R2	c5	-59.343	-35.2543	-50.02	-38.2345	-53.8234	141.632	34.4426	39.0505	106.843	82.7672	-117.255	-2.65169	-11.8778	-3.83612	-23.7905	-23.1376	-15.3102	-23.1376	-18.0109	-20.0962
IR	R2	c6	-65.6014	-33.2914	-55.0366	-36.8269	-57.9878	137.201	24.9696	38.5452	104.118	83.9111	-125.709	-8.71412	-18.0641	-14.9359	-32.4313	-19.7983	-11.6831	-16.3789	-12.7729	-16.9348
IR	R2	c7	-56.2875	-17.1798	-48.2651	-19.9778	-46.9594	139.431	27.9264	30.7117	100.523	80.1585	-119.383	-4.05499	-14.6807	-4.38711	-45.4104	-27.7462	-12.6557	-19.6205	-18.348	-16.7737
IR	R2	c8	-54.675	-23.7084	-44.701	-27.0546	-49.4889	136.335	30.0206	37.5465	105.556	88.685	-120.828	-2.72259	-12.1449	-4.3164	-32.0686	-29.6715	-16.9949	-27.5754	-20.1421	-24.9842
IR	R2	c9	-52.4303	-29.2514	-42.6306	-31.613	-49.9127	139.907	30.0955	39.9646	104.99	90.7689	-118.585	-3.19319	-11.9674	-3.7511	-32.0869	-29.082	-19.1274	-29.082	-19.6065	-24.3624
IR	R4	c1	-52.1555	-24.9826	-43.9046	-25.9877	-38.8018	148.372	43.6935	43.6935	98.3014	82.536	-126.069	-15.6974	-20.6099	-17.6107	-34.3265	-24.644	-15.6815	-22.4294	-16.8391	-20.4526
IR	R4	c10	-48.1429	-25.4384	-40.0402	-26.5991	-36.2445	142.645	43.3907	48.8181	104.286	82.2698	-127.05	-13.083	-13.083	-15.0273	-30.5623	-31.5615	-25.4915	-31.5615	-26.0334	-26.1053
IR	R4	c2	-51.0277	-17.539	-46.6638	-19.8707	-33.456	138.419	45.3387	45.3387	99.2851	78.1156	-127.366	-16.1635	-16.1635	-24.9583	-35.6668	-27.129	-16.6051	-21.1456	-17.9009	-21.5295
IR	R4	c3	-50.1913	-11.3136	-46.2102	-17.8461	-38.4906	142.899	39.9114	46.3827	98.9978	85.8722	-128.355	-14.5697	-17.1737	-19.0508	-45.024	-25.6263	-19.7422	-25.6263	-22.1716	-21.2359
IR	R4	c4	-46.4602	-14.8543	-41.5186	-14.8543	-31.0076	141.936	37.5104	40.3189	100.527	74.9601	-127.513	-17.0093	-23.1449	-31.6218	-38.7207	-27.5349	-15.5123	-20.5336	-20.5449	-20.2111
IR	R4	c5	-49.5738	-24.0534	-38.3228	-24.0556	-35.0167	141.711	37.5507	40.0022	98.0073	77.8846	-127.947	-16.3383	-16.3533	-24.5728	-34.962	-25.467	-14.9391	-25.467	-17.2595	-20.4212
IR	R4	c6	-49.7743	-19.1875	-44.6818	-21.5142	-37.1498	142.691	43.8755	44.1267	105.957	89.0019	-126.27	-14.6475	-17.5235	-17.3479	-32.8371	-41.3353	-21.0073	-22.9435	-30.7871	-30.1234
IR	R4	c7	-42.1891	-15.6012	-36.3342	-18.4927	-27.4252	148.133	42.7571	44.3859	108.323	85.2861	-125.702	-13.3576	-15.8669	-16.3386	-33.2382	-41.4935	-30.7029	-32.9447	-37.3057	-34.304
IR	R4	c8	-49.5055	-16.6022	-34.653	-21.9432	-35.3708	146.876	44.8638	47.6245	110.598	92.4991	-128.324	-11.7175	-14.0492	-21.7862	-31.4543	-47.828	-34.3242	-37.8123	-38.5113	-36.5734
IR	R4	c9	-52.5994	-18.3551	-37.8839	-18.7736	-32.8383	148.14	46.6316	64.816	99.7219	86.4055	-126.939	-12.5306	-13.4685	-14.2642	-32.1679	-47.9666	-29.9042	-47.9666	-31.8501	-35.3459
IR	R6	c1	-38.4238	-4.24789	-34.7926	-5.10032	-24.1993	132.496	41.3767	41.889	102.858	87.5078	-126.438	-6.81964	-19.6135	-7.23269	-52.9093	-42.0218	-24.2662	-34.6322	-27.2626	-31.1244
IR	R6	c10	-28.2153	-2.10336	-18.5686	-2.12718	-7.10284	126.026	31.6648	37.0686	100.435	82.0201	-127.697	-17.4096	-20.9772	-26.0038	-60.7264	-43.7809	-30.4801	-43.7809	-30.7952	-37.2817
IR	R6	c2	-47.005	-8.04126	-43.0851	-10.9704	-30.9977	136.539	38.6233	46.8993	99.0034	87.4083	-127.513	-8.94869	-23.7971	-9.08355	-59.6126	-34.4508	-20.7415	-32.8404	-23.0295	-27.2034
IR	R6	c3	-46.7084	-1.47823	-40.7713	-2.37658	-24.2847	131.589	41.9168	45.2134	101.565	96.4657	-126.647	-2.92923	-19.2802	-3.94885	-50.6721	-39.9371	-24.1229	-33.4797	-32.077	-36.8116
IR	R6	c4	-44.732	-8.72914	-38.4311	-9.85878	-20.4883	134.625	36.1045	48.5529	101.87	87.0834	-127.533	-9.83431	-20.2755	-10.3037	-50.8866	-38.954	-27.9178	-38.954	-28.7967	-37.2628
IR	R6	c5	-48.3122	-1.58142	-39.819	-1.64698	-27.9542	137.849	30.9551	41.195	103.738	91.73	-127.317	-6.50252	-15.7935	-6.99311	-53.6042	-41.4662	-21.5908	-31.5314	-27.7216	-32.0402
IR	R6	c6	-39.7253	-6.55735	-36.1977	-7.85174	-24.7645	131.674	34.9172	41.1453	100.253	85.0848	-128.2	-9.25572	-18.008	-10.528	-54.0058	-36.0535	-27.0621	-35.9626	-30.7351	-31.1501
IR	R6	c7	-41.6053	-7.82231	-38.3137	-8.06623	-25.6926	134.818	35.7673	41.3111	101.736	95.5386	-126.862	-11.9456	-16.8369	-14.8323	-63.623	-39.6707	-25.7056	-31.3617	-33.0657	-35.6913
IR	R6	c8	-33.5538	-1.95488	-33.4809	-2.52866	-18.9493	131.595	32.9794	45.1131	99.8766	80.587	-127.567	-13.0568	-15.8155	-17.7337	-49.2758	-41.6305	-29.1515	-38.8185	-36.7266	-32.3177
IR	R6	c9	-32.4391	-2.0379	-25.8598	-2.49633	-13.008	131.976	31.4985	40.9125	105.641	83.0135	-127.643	-13.3109	-15.5739	-21.9431	-43.9551	-44.9066	-33.1187	-39.7698	-34.6501	-36.4201

## Sheet: 9. Mallard Joint Traces
Hip_1	Hip_2	Hip_3	Hip_4	Hip_5	Hip_6	Hip_7	Hip_8	Hip_9	Hip_10	Hip_11	Hip_12	Hip_13	Hip_14	Hip_15	Hip_16	Hip_17	Hip_18	Hip_19	Hip_20	Hip_21	Hip_22	Hip_23	Hip_24	Hip_25	Hip_26	Hip_27	Hip_28	Hip_29	Hip_30	Knee_1	Knee_2	Knee_3	Knee_4	Knee_5	Knee_6	Knee_7	Knee_8	Knee_9	Knee_10	Knee_11	Knee_12	Knee_13	Knee_14	Knee_15	Knee_16	Knee_17	Knee_18	Knee_19	Knee_20
33.8478	34.631	35.9152	34.8306	34.6261	35.7086	35.1002	34.1061	33.3518	33.409	50.5414	51.8449	51.1233	50.1537	49.679	56.1929	50.7165	52.9548	53.5684	52.549	44.4791	42.9969	44.2742	46.7729	46.3886	45.2101	43.2872	46.0855	47.3517	45.7941	24.6746	25.6503	24.8965	26.0266	23.2203	26.6269	23.5405	24.0911	25.344	27.7888	52.0448	52.64	52.2139	50.9456	49.0474	57.5112	52.6874	52.8776	52.2558	52.8582
33.552	34.3517	35.4564	34.6456	34.4101	35.5989	34.9116	34.075	33.0544	33.1478	51.0203	51.9038	51.2274	50.1568	49.2798	56.5221	54.3175	52.3512	53.5551	53.1634	44.4317	43.2881	44.2428	46.7979	46.0932	45.8388	46.0146	45.9756	47.2693	46.1717	25.9703	26.6628	24.9017	26.4432	24.215	28.2691	25.7463	25.961	26.7201	29.221	54.2631	53.9114	53.8619	53.3922	50.6803	59.6927	56.7628	53.9565	54.1371	54.1404
33.5213	33.9683	35.0135	34.6456	34.0961	35.7473	34.98	34.4743	31.8695	32.9818	51.3068	51.8049	50.9926	50.6509	49.5622	56.6672	55.2877	52.6454	53.3714	54.8799	44.8877	44.5464	44.5873	46.6212	46.5599	46.459	46.4259	45.4568	45.8477	46.365	28.3677	27.7493	26.7772	28.057	26.3705	30.7411	28.519	28.3307	27.2607	30.9983	55.6202	54.7931	54.534	55.26	52.2671	61.2024	58.9418	55.7929	55.8587	56.1873
34.056	33.9386	34.7116	34.9708	34.2431	36.3634	35.8859	35.3002	34.7862	33.6586	52.0539	52.2059	50.798	51.2431	50.0629	56.683	51.9199	52.8107	52.7683	55.5684	45.5649	46.6814	45.4935	46.405	46.7025	47.0204	46.9076	46.0473	46.2476	46.6451	30.8391	28.6904	28.5159	29.9498	29.225	33.4329	30.6983	30.1525	30.4393	32.7262	55.8519	56.3262	55.7976	57.1708	52.9072	61.9258	58.6823	56.7658	58.3246	56.734
34.8361	34.394	35.07	35.6998	34.9642	37.5568	37.1016	36.4541	36.1267	34.7426	52.7679	51.918	50.9315	52.4262	51.3835	57.2978	54.1167	53.462	53.3101	57.0923	46.6866	48.1995	46.4189	45.7465	47.6126	48.4471	47.1857	46.7656	46.5829	46.9792	32.5829	29.1674	30.4087	31.3784	31.5616	35.6747	32.5839	31.5299	31.1565	33.5524	55.5441	58.0481	56.6695	59.3141	53.8586	64.4869	60.954	58.0775	57.0905	55.7657
35.5917	34.8221	35.6811	36.5654	35.9276	38.9549	38.7107	37.4832	37.1858	35.7019	53.3783	51.7986	51.2748	52.5188	51.3688	57.1956	54.8147	55.2495	54.0422	52.613	47.3066	49.3376	47.1331	45.2688	47.9492	51.005	47.1976	47.7896	47.5908	46.08	33.1982	28.8402	32.0172	32.3295	32.7124	37.8037	33.718	32.3309	31.6333	34.5555	57.4624	59.9998	57.3914	60.4053	53.9674	65.979	61.1591	58.329	58.6066	54.0958
36.9043	35.1835	36.5904	37.8547	37.0087	40.3253	39.9088	38.3469	36.7509	36.5374	53.6656	51.9176	51.6166	52.5167	52.0623	57.1565	54.9536	55.4236	54.6386	55.9347	48.5192	49.9723	46.5876	45.6268	48.051	51.765	47.1571	48.6521	48.3871	45.9518	33.6701	28.5382	33.054	33.3549	33.4441	40.2528	34.7441	32.9482	30.8728	35.6634	59.8757	61.9981	58.8562	61.9883	55.4172	68.2098	60.7069	60.0024	60.3022	57.2174
38.1142	35.6662	37.4633	38.7952	37.9592	41.7342	40.9511	39.2705	37.2534	37.0595	52.5188	51.331	52.0937	51.7845	52.1422	56.443	52.3917	55.3732	54.5982	58.4025	49.0125	50.9056	47.2886	45.6962	48.98	52.442	46.387	49.0985	48.9177	46.3991	34.4238	29.1563	34.0141	34.2779	34.3288	42.8881	36.4771	34.38	31.6878	36.554	62.4754	63.4752	61.0842	63.1329	56.5567	69.6513	60.9063	61.6666	62.2271	59.3587
38.7867	36.1578	38.2582	39.7296	39.1519	42.9382	41.9452	40.3512	38.1554	37.7526	52.2907	50.6272	52.2563	51.1477	51.9284	55.868	50.4457	55.1391	54.03	59.351	49.6347	51.4383	47.5536	45.7569	49.9949	54.3026	47.9097	50.2212	49.4408	47.2882	35.5462	30.4095	35.3598	35.7408	36.2015	46.1549	38.8703	36.3099	33.4152	38.0332	63.8703	64.6368	63.1422	63.6996	57.7714	70.9302	61.8582	63.5455	63.7966	59.9676
39.2909	37.0171	39.0624	40.5305	40.1327	43.9108	42.8873	41.2446	38.8114	38.8893	51.9579	51.2459	51.8038	50.7731	52.5997	55.5963	55.0052	54.9636	53.5963	59.6817	50.5132	50.915	47.8312	46.4414	51.2971	55.8592	51.8717	51.1877	49.87	48.2591	36.1377	32.4212	37.3493	37.5084	38.4298	49.3727	41.6929	38.8593	35.6319	40.436	65.3179	66.6164	64.6011	64.6957	60.4317	72.4608	65.2954	65.3171	64.5953	61.667
39.8993	37.9349	39.7968	41.4979	41.1008	44.6428	43.2465	42.3634	40.0144	40.1293	52.407	51.4811	51.0246	50.4612	52.5593	55.5545	54.8756	54.8572	53.0315	58.9634	49.5281	51.4792	48.3509	47.3148	52.483	57.4521	53.8122	51.3923	50.3923	48.6092	37.183	34.7888	39.7022	39.6895	41.059	51.9766	45.0845	41.9287	37.6923	43.1781	66.0706	68.2258	65.477	64.579	62.4277	73.8014	66.6716	66.9702	65.224	63.1339
39.9639	38.9969	40.7235	42.6534	42.0531	44.691	44.7108	43.3587	40.9363	41.1129	53.5567	51.372	51.0287	49.5119	49.727	55.1099	55.3449	54.7312	52.9553	58.3915	49.8606	52.1262	49.1945	48.4438	52.7442	55.1599	54.2362	51.5814	51.1855	49.0297	38.8447	37.4776	42.4401	42.8089	44.1718	53.9598	48.8869	45.0797	39.9257	45.9994	66.8997	69.551	66.653	65.2082	63.0916	74.8361	68.6317	68.6049	66.545	64.1732
40.4702	39.8924	41.6777	43.9113	42.9928	45.1493	45.5232	44.5479	42.1579	41.9007	53.2642	51.4858	50.9193	48.6913	52.5994	54.7915	54.9422	54.7847	52.699	60.1531	50.3743	52.4272	49.545	49.304	53.1298	54.8112	54.3305	51.8564	51.7491	50.398	40.8984	40.2843	45.4845	46.1668	47.4496	55.784	51.9704	48.8096	42.853	49.1162	67.9936	71.0162	67.9026	65.8846	65.5418	75.8896	69.9065	70.3204	67.9491	66.6094
41.6834	40.4271	42.6619	45.0291	43.7179	45.4687	45.9588	44.924	43.2111	42.9462	52.8194	51.4814	50.8498	48.6416	53.0551	54.3465	55.3932	57.4667	52.5421	61.4743	49.5463	52.0037	49.9148	50.2655	52.6506	54.426	53.1141	52.0309	52.067	50.6986	43.5399	43.214	48.5982	49.8799	50.4289	57.8123	54.454	51.4487	46.0807	52.203	68.5985	72.262	69.0362	67.1673	67.4154	76.8643	71.3013	72.0713	69.0639	68.8479
42.173	40.9198	43.4069	45.8684	44.6178	44.775	46.0995	45.4693	43.611	43.571	53.182	51.2954	51.1	48.9985	52.6193	54.1444	55.7736	60.4039	52.4884	61.4394	49.5831	52.1805	50.6594	51.5507	52.1033	53.9213	53.2653	52.0865	52.0082	50.4438	46.0131	45.8126	51.3186	53.3376	53.3907	58.7977	56.5142	54.1284	49.3145	54.9301	69.9867	73.3906	70.3514	69.2512	68.5581	77.9467	73.0391	73.8278	70.0358	70.2636
43.2896	42.0618	43.9483	46.482	44.9731	44.8732	46.255	46.2188	44.5455	43.9305	53.0041	51.4136	51.2371	48.6803	53.1449	53.8072	55.8212	60.6115	52.4075	60.1419	50.7849	52.1573	49.9131	51.7966	51.9215	53.9205	53.0903	51.7086	51.6093	48.3583	49.1635	49.0348	53.6564	56.2416	55.843	60.4407	58.4848	56.6322	53.1122	57.1255	71.2725	74.5491	71.6821	69.9166	70.6282	78.8742	73.8367	75.4455	71.0382	70.7192
44.1568	42.8719	44.2938	46.8133	45.2182	44.841	46.0565	46.3548	45.0714	44.1094	52.8209	51.2795	51.007	48.7632	53.176	53.8346	54.9256	60.5506	52.3077	59.1348	50.0161	51.7377	49.7269	50.4687	51.6294	53.4486	53.1697	51.3277	51.1453	47.4603	51.9535	51.6729	55.8881	58.7422	57.5422	62.1324	60.3942	58.7937	55.9356	59.0657	72.2959	75.7446	72.8344	71.2696	72.1965	79.9041	75.8041	76.8819	71.7357	71.5403
44.5598	43.4784	44.4848	47.3172	45.4402	44.6699	45.6701	46.4266	45.5502	44.1859	52.4139	50.9989	50.8066	48.432	52.9856	53.7073	53.6951	60.2797	52.2531	58.7634	50.5812	52.1609	50.2044	49.6365	51.9866	53.5766	50.0124	51.4777	50.5231	48.1079	54.3693	54.1295	57.9423	61.1068	59.5133	63.3811	61.9424	60.9016	58.6054	61.0586	73.5126	77.0596	73.9316	71.9823	73.4239	81.0307	77.2448	78.3678	72.8144	72.9241
44.8223	43.7945	44.6924	47.7762	45.782	44.4795	45.4836	46.6327	45.8186	43.9367	51.7765	50.8869	50.6731	49.3975	52.6727	53.3626	53.5146	58.2676	52.1319	58.5997	50.5646	52.5782	50.3769	49.7687	52.198	54.7063	49.0187	51.746	49.9539	48.4152	56.2636	56.1945	59.8258	63.4033	61.3751	64.5898	63.4803	63.3489	61.4451	62.9619	74.7996	78.2241	74.8937	73.5446	74.5626	81.8907	78.3836	79.8755	74.4529	74.2045
45.1511	43.982	44.727	47.9653	45.8572	43.887	45.1898	46.6259	45.9932	43.8506	50.7031	50.5419	50.5005	47.6743	52.5396	53.0022	53.4986	55.9294	52.0736	58.021	50.9819	52.4149	50.3032	49.8105	52.748	55.0525	48.9079	52.6532	49.5623	48.257	58.3471	58.3711	61.6243	65.9839	63.2335	65.6344	64.998	65.6635	63.4896	64.6792	75.9891	79.3005	75.8924	72.9972	75.8598	82.8007	79.6167	81.0405	75.978	75.3876
45.2364	44.4198	44.6327	48.043	45.8648	43.4427	44.4729	46.1617	47.8493	43.252	49.5579	50.0694	50.2242	47.9474	52.2444	52.5991	53.1306	55.3461	53.6677	56.2103	51.0171	52.0853	50.2871	50.7026	52.8409	54.6023	48.8513	52.43	49.3482	48.3678	59.7922	60.111	63.3229	67.3504	65.0864	66.9335	66.254	66.4818	67.9371	66.0319	77.1309	80.3488	76.6779	75.4268	77.0771	83.5674	80.6473	82.3261	76.0062	76.2418
45.1738	44.319	44.5544	47.083	45.502	42.952	43.6485	45.8234	48.5013	42.9041	48.2956	49.858	49.8822	48.6717	51.5735	52.0633	52.7197	54.2659	53.9447	54.1375	50.4733	51.3688	50.1649	51.5787	52.8062	53.8688	48.7286	52.5962	49.1886	48.0277	61.3188	61.7414	64.8397	66.8896	66.5202	68.0089	67.5426	68.1026	70.8067	67.5512	77.9823	81.6307	77.4806	77.0123	77.9828	84.2106	81.5778	83.455	76.4146	77.1806
44.9124	44.0507	44.2019	46.4133	44.8572	42.6594	42.501	45.0299	47.4162	42.3751	46.8421	49.7586	48.9555	49.997	50.9178	51.6993	52.394	52.8686	52.6597	50.4124	50.145	50.6179	49.6471	51.3486	52.6265	53.1467	48.7401	53.1637	49.1805	47.8625	62.8242	63.3046	66.4621	68.4942	67.7845	69.2848	69.9118	69.6278	72.144	68.7633	78.4434	83.6545	77.7902	78.5425	78.967	84.6902	82.5882	84.4354	77.4077	78.7087
44.695	43.6548	43.8351	46.1224	44.063	42.2516	41.8076	43.9845	46.8328	41.2507	46.1079	49.1486	46.4807	49.2842	50.2839	51.7581	51.7633	53.866	51.1746	47.3696	50.0891	49.8429	49.8983	50.9269	50.902	52.4419	48.842	51.4642	48.9626	47.7035	64.1622	64.6859	68.1663	72.1619	69.0776	70.448	69.4821	70.8869	73.8508	69.8087	78.9523	84.9724	77.4082	78.4117	79.9695	85.4363	81.8253	85.4323	78.6591	78.5221
44.1267	43.1172	43.2476	45.1034	43.1391	41.7631	41.7217	43.1851	45.8764	40.6614	46.0243	47.8545	45.7671	49.6716	49.8376	51.7126	51.0708	58.5856	49.4964	49.6913	49.8298	49.374	47.9698	50.9875	50.3639	51.7976	48.9301	50.4033	48.5026	47.5228	65.2162	65.9333	69.4752	73.2078	70.5244	71.425	70.8443	72.1835	74.8687	71.105	79.7427	84.747	77.8118	79.729	81.0593	86.4186	83.0709	87.6405	79.8822	79.2185
43.0062	42.5622	42.4754	44.03	42.1514	42.074	41.5115	42.4687	45.1655	40.3148	47.7233	47.5065	45.8526	48.8612	49.516	51.5384	52.2297	59.8902	46.2509	47.1513	49.46	48.8981	47.134	50.5656	49.7672	51.0284	48.9716	49.6875	48.6527	47.5333	65.7423	67.3822	70.696	74.4731	72.2587	72.6307	72.2046	74.0432	76.3901	72.5765	81.8644	86.6983	78.8145	80.174	81.96	87.2962	85.7954	89.3633	81.3504	80.8306
42.267	41.8926	41.7667	42.7701	41.3385	42.4076	41.8813	42.0012	43.7231	39.4938	50.1618	46.9496	45.215	46.7636	49.3104	51.4399	53.9264	60.2817	45.9122	48.0786	48.8486	48.5915	46.7627	50.0837	49.6289	50.0723	48.6765	49.1295	50.0463	47.1956	66.7908	68.3417	71.9317	75.0729	73.2178	74.1056	73.948	74.9955	76.9135	73.5661	83.9903	88.0346	79.8497	80.0521	82.9807	88.3998	88.5369	91.7846	83.4446	82.517
41.6423	41.3262	41.3226	41.904	41.1317	43.2448	43.4366	41.4217	41.7677	38.9071	50.3982	44.0034	43.5044	47.0984	49.3664	51.4967	53.1762	58.9524	45.9584	55.4531	48.4288	48.594	46.664	49.6555	50.0641	50.1174	48.161	48.6141	51.4707	47.0135	67.8525	69.419	73.418	75.8633	75.0214	75.7753	76.3791	75.8036	76.5674	74.7538	86.0797	86.6078	80.8285	81.8054	84.0322	89.7663	89.2186	93.0706	84.8473	85.3906
40.9592	40.7073	40.7606	41.1765	40.9761	43.6346	43.7355	40.8034	40.852	38.4612	50.1503	43.9322	46.0719	47.953	50.6498	51.9675	53.3689	50.6467	46.103	57.6678	48.4003	48.9823	49.2209	49.1936	49.7874	50.8597	47.9493	48.2464	52.2625	46.7056	69.1052	70.4663	74.5272	76.8343	75.4192	77.19	78.132	76.6984	77.7083	75.9864	88.0614	87.665	83.8095	83.5679	85.868	91.5644	91.0443	93.6789	86.2327	87.6567
40.7902	40.0166	40.5192	40.7967	40.9247	43.7118	43.5359	41.1851	40.2885	38.6729	50.2437	45.4723	46.5472	48.3249	51.5234	51.6857	53.5534	50.5322	46.3501	57.4507	48.2521	50.0461	48.9219	48.9522	49.9545	50.9637	46.9839	48.2549	52.7784	46.4417	70.4164	71.2667	75.4578	77.8118	76.482	78.8692	79.7797	77.6371	78.454	77.4032	89.2647	90.2183	85.4251	84.9529	87.6788	92.7682	92.5958	94.8277	87.4322	89.0686
39.9043	39.7695	40.6188	40.6004	40.7602	43.3581	43.2962	41.7628	40.2522	38.5456	50.2723	45.5105	46.9835	48.0951	50.5848	51.3213	53.0671	50.0823	55.724	55.4602	48.5474	50.5106	49.3515	48.8225	50.2205	50.8644	46.0671	49.1958	53.1386	46.7672	69.3008	72.1318	76.8392	78.7024	77.0532	79.9935	81.5244	78.9237	78.602	78.0946	90.6177	91.6032	86.8593	86.0883	88.6192	94.4064	93.8135	96.1299	91.6378	90.2595
40.0286	39.9215	40.9685	41.9342	41.3151	43.4743	43.3758	42.7266	40.8076	39.6179	49.9935	45.4053	48.0912	48.0729	50.0373	50.8756	52.8741	50.09	57.4248	53.9596	49.5263	54.6366	49.9248	49.3119	50.5901	50.6934	46.2563	49.7736	52.835	47.4281	70.6694	73.0672	78.6528	80.1115	78.9883	81.2673	83.4156	81.094	78.2196	80.0819	92.4798	92.8171	88.3202	87.1713	89.5737	95.3087	94.8996	97.9533	93.5765	91.3655
40.0418	40.6001	41.5736	42.0779	40.8968	42.7821	43.1762	43.4115	42.1565	40.3858	49.8207	45.4967	48.6568	47.4428	49.6355	50.2981	52.6876	49.3625	55.9479	52.4387	49.9061	54.2406	50.5269	49.2959	50.6398	51.5025	47.9651	50.3231	52.5587	47.5905	72.0801	74.1543	80.5373	81.3772	80.3402	82.1856	85.0509	83.1944	80.8174	82.0137	93.9076	94.3127	90.3249	87.3932	90.7596	96.3237	96.1951	99.3953	94.1375	92.4536
41.2715	41.3463	41.7527	41.9714	40.6262	41.0852	41.4834	43.4395	42.9084	39.8638	49.2595	44.8688	48.4156	47.8386	49.3358	50.3696	52.142	48.8557	51.9043	50.6647	49.9216	54.0807	51.0164	49.4674	50.4087	52.3968	48.906	49.9471	51.7337	48.2981	74.444	75.9761	82.1467	83.0072	81.8323	82.3187	85.5781	84.6829	83.1608	83.0876	95.2586	95.6799	91.0451	88.8819	92.2671	97.4019	97.4072	100.53	94.2479	93.1683
42.0953	41.3722	41.4401	42.0318	40.3598	40.3463	40.2661	42.7131	41.8966	39.183	48.6964	44.6249	48.4092	47.0895	49.1273	49.5154	51.382	48.2272	50.561	48.9477	50.9798	53.112	51.2723	49.4536	50.3297	52.0069	49.129	50.2692	51.7953	48.7842	76.917	77.2437	83.7759	84.8244	83.5975	82.9008	86.6638	85.8901	85.1072	84.0635	96.4678	96.7179	92.791	89.7189	93.439	97.8944	98.5586	101.908	95.6813	94.1495
42.0426	40.9854	41.0368	41.1074	39.8408	40.1608	39.6391	42.193	41.1028	38.7135	48.2896	44.3024	47.9282	47.2009	49.0068	50.6849	50.7405	47.8826	49.0831	47.4649	52.4248	54.5288	50.8169	49.5857	50.7247	51.6344	49.0934	50.2748	51.6029	48.6558	80.3032	78.386	85.1789	84.822	85.0568	84.0645	87.7821	87.1023	86.6375	85.5071	97.6073	97.919	93.6849	91.4102	94.6212	99.7187	99.4147	103.21	96.8438	95.2548
41.6831	40.6446	40.587	40.9781	37.8509	39.7914	39.0659	40.7783	40.1706	38.2749	48.0092	43.6941	46.7662	46.9803	48.718	50.9828	50.9324	47.6786	47.2259	46.6338	52.2165	53.3462	49.3939	49.6247	52.1387	52.996	49.6733	50.0643	51.2963	48.8813	81.7638	79.7972	86.6402	88.6723	85.312	84.9793	88.8206	88.0159	87.8135	86.9486	98.5417	99.0922	93.7395	92.7141	95.7466	101.268	101.168	104.263	97.3083	96.4624
41.1969	40.4662	39.8611	39.4284	37.1117	39.5252	37.9199	40.8571	39.3079	37.9042	47.9293	44.8204	46.4163	46.5058	48.3043	50.9818	49.8972	47.0706	45.4501	46.1365	49.7541	54.0803	48.9907	49.799	52.6988	51.7502	49.9322	49.5165	51.7131	49.7849	83.1164	81.5062	88.0016	90.8717	86.255	85.9563	89.1805	89.6125	88.8606	88.6577	99.6877	100.255	95.1622	93.4017	96.8424	102.326	102.167	105.186	97.9304	97.8951
40.5798	40.0442	38.8334	39.5611	36.3994	39.2448	37.3685	40.1333	38.9469	37.2589	47.6797	44.0404	46.1157	46.0473	48.0735	50.8053	51.0052	46.8726	43.6374	47.8664	48.3008	53.7506	49.3657	49.5433	53.844	52.2212	49.026	48.6217	51.781	48.5653	84.4169	82.8227	89.4461	90.1086	87.0161	86.5883	90.0496	90.7202	90.3978	89.6694	100.692	100.703	96.3959	94.0934	97.8549	102.937	103.933	105.868	98.607	99.667
39.7158	39.2435	37.8475	38.8957	36.1917	39.1626	37.466	39.4592	38.1807	36.6546	48.0187	43.7295	45.994	45.9511	47.9333	50.367	50.0994	47.6951	42.7096	49.3471	48.606	51.8634	49.7906	49.4806	53.4364	51.656	49.3931	48.1256	51.4748	48.7745	85.6335	83.9481	90.6399	90.9537	88.2789	87.0344	91.4189	91.8193	91.0746	90.6742	102.296	101.542	97.0301	94.7697	98.8688	102.271	103.963	107.408	99.4369	100.964
38.9509	38.4396	37.2406	38.3319	35.927	39.1579	38.4833	38.9033	37.7812	36.051	47.3683	43.365	45.4613	45.7677	47.8621	50.3318	50.473	48.649	41.5608	48.7735	49.2117	51.5009	50.4775	50.399	53.6338	51.7786	50.4267	48.413	51.8625	49.9203	86.3541	84.6915	91.7808	91.781	89.3353	88.3024	92.7308	92.9612	91.8995	92.2004	102.601	102.315	97.5499	95.5137	99.711	103.892	105.059	108.935	99.8463	101.942
38.6397	37.9082	37.0404	37.2474	35.6253	39.0651	38.264	38.4249	37.3943	35.841	47.1657	43.3827	45.0129	45.6319	47.8594	49.8037	49.9374	49.1439	40.8668	48.5866	50.3493	51.8806	50.3631	50.3531	53.4042	51.7264	50.7053	49.4409	51.8707	50.2242	87.7259	85.7109	93.1309	89.8993	90.3364	88.781	93.492	94.0784	92.581	92.5368	103.44	102.63	98.2291	96.4065	100.42	104.61	105.483	110.182	100.646	102.929
38.3093	37.7923	36.8294	37.8418	35.4679	38.7838	37.6732	38.21	37.3599	36.3061	47.0192	43.38	45.2282	45.5249	47.5532	49.7394	50.1912	48.8884	41.2985	48.3008	49.5146	52.2102	51.3511	49.7114	52.7164	51.1416	52.0815	49.7095	51.9124	49.0714	88.1794	86.988	94.2169	92.3659	90.6387	88.8577	93.8977	94.8933	93.6389	94.1724	104.56	103.503	99.0457	97.3515	101.171	104.936	107.129	111.044	101.651	103.866
38.5422	37.8353	36.2238	37.931	35.7755	38.4095	36.2426	38.6905	37.4621	36.8489	46.7811	43.0747	45.391	45.6149	47.503	51.4946	48.4806	48.4728	41.6934	46.802	50.9437	50.5298	51.2465	49.9614	52.8957	50.4815	52.0573	48.9724	51.6368	49.0397	89.4748	88.2206	94.8898	93.4397	92.3672	89.7776	93.9881	96.1415	94.999	94.9556	105.906	104.774	99.9622	98.2311	101.835	106.63	107.731	112.296	102.516	104.236
38.2674	37.8342	36.2003	37.7935	35.3268	37.5938	34.9685	38.7453	38.8538	36.3488	46.5979	43.1328	45.3113	45.6349	48.0549	50.1769	48.1762	48.0468	42.8014	46.6835	50.8079	48.7995	48.9218	50.2633	52.9363	50.3066	49.6785	48.6072	51.2266	48.3165	90.7531	89.4548	95.8244	94.2819	92.6664	90.3752	94.4113	97.3341	97.642	95.9147	107.02	105.824	101.082	99.5497	103.363	108.585	109.239	113.251	103.683	105.066
38.0737	37.267	36.2968	37.4625	35.304	36.6025	34.7451	38.8444	40.0695	35.6727	44.5334	42.9299	45.027	45.4139	47.7195	47.13	47.7754	47.7496	45.3619	47.0066	50.0676	48.2102	47.3776	49.8997	54.1502	50.9354	48.1856	47.4387	49.9834	48.3391	92.5095	90.5603	96.5702	94.3967	93.7151	90.7376	95.5304	98.5566	99.893	96.4903	106.968	106.465	101.976	100.357	104.22	108.596	110.178	113.734	105.128	106.649
38.1776	37.6098	36.2937	37.266	35.4492	35.684	34.2069	38.3283	39.5307	34.7955	43.877	42.5441	45.3514	44.9996	47.6711	43.9703	47.2029	48.2516	47.0571	48.3274	49.1869	47.8306	49.8874	49.1408	52.4552	51.1591	47.5214	47.1148	49.8606	47.556	93.8515	91.1914	97.4884	95.0267	95.0298	91.173	96.404	99.213	100.6	96.9711	107.705	106.895	102.922	101.113	105.332	108.092	111.434	114.904	106.378	107.772
37.1651	37.1155	35.9263	36.6805	34.8683	34.9092	33.8581	37.0765	38.6546	33.999	43.2218	42.4164	45.0977	44.4303	47.3719	43.4294	45.5975	47.7406	45.533	47.7769	48.8944	46.9861	49.0381	48.4819	50.7016	49.9541	47.319	47.1422	49.2082	47.2902	94.2994	92.4626	98.7204	95.3202	95.5171	91.7175	97.0472	99.4334	101.608	97.1144	108.567	107.577	103.446	101.968	106.177	108.86	112.468	115.71	106.784	108.614
37.2123	36.4057	35.1845	36.7197	33.8119	34.1101	33.514	36.1715	35.8267	33.0179	42.9539	42.0996	44.0958	44.3212	46.8975	43.2152	43.1153	42.4225	42.8172	46.3925	48.0109	47.1292	50.1579	48.6848	48.0037	48.5989	47.8907	47.5147	49.1884	47.3699	95.4899	93.414	98.5785	95.4678	95.7482	92.1889	97.9683	99.8113	99.8283	97.628	109.503	108.313	103.954	102.946	106.638	109.13	111.958	114.793	107.293	109.058
36.2012	35.6292	34.3436	35.8634	33.1762	33.4032	32.7	35.7822	35.12	32.7981	42.9121	41.6066	44.7436	44.1413	46.426	42.6755	42.7529	41.2936	43.0862	44.9352	48.03	47.7188	49.7188	48.5814	47.6968	48.1678	47.8998	46.9514	48.7962	47.1504	95.9989	94.5037	99.2489	95.6153	96.2928	93.095	99.207	100.412	99.8457	98.7057	110.412	108.994	105.168	103.737	107.625	109.622	113.109	115.243	108.379	109.399
35.3218	35.0792	33.3984	35.2832	32.375	32.7379	31.8278	35.4208	34.4173	31.9955	42.5144	42.4452	44.4505	43.5998	45.6894	41.6115	44.9177	40.9597	42.3822	42.1761	46.8324	47.6419	49.3386	47.5222	48.2249	47.5203	46.6437	43.8946	48.6247	46.5699	96.5329	95.5047	99.4328	96.7823	96.6008	93.819	100.066	101.213	100.134	99.4438	110.915	109.733	105.906	104.463	108.488	109.786	114.983	116.078	108.82	108.535
34.2417	34.6811	32.8978	34.6027	31.7208	31.9501	31.5748	34.8497	34.065	31.2265	42.1316	42.6143	44.2838	43.6021	45.2276	41.2277	46.3676	40.6207	41.7529	42.2402	46.0031	47.6595	45.6377	46.8748	49.3758	46.6911	46.4872	43.418	47.7852	45.9552	97.2344	95.698	99.5912	98.1809	97.7697	94.3696	100.502	101.775	100.551	100.096	111.317	110.594	106.531	105.395	109.121	110.978	116.718	116.579	109.327	109.235
33.6822	33.7264	32.5058	33.9037	30.96	31.5417	30.947	34.3031	34.0824	30.8117	41.6584	41.6273	43.8012	43.3018	45.0247	41.5102	45.4078	40.241	41.4755	42.5787	45.8584	46.6306	45.2148	46.8158	48.3954	46.2861	44.4363	45.6763	47.0359	45.0406	98.0752	96.1762	100.432	98.791	98.5761	94.993	100.969	102.436	101.453	100.619	111.541	110.674	107.095	106.096	110.072	111.623	116.869	117.03	109.949	110.226
33.0696	32.7256	32.1774	33.0483	30.0718	31.19	30.2159	33.8329	33.2867	30.6201	41.4722	40.858	43.6374	42.9434	44.5178	41.0746	42.0987	39.7769	41.1698	44.1152	46.3091	44.4517	46.1107	46.7033	47.6975	45.4237	43.3969	45.7927	46.1564	46.0072	99.1585	96.02	101.324	99.3048	99.1666	95.5114	101.316	102.982	102.249	100.856	112.002	111.058	107.635	106.699	110.704	111.973	116.144	117.348	110.487	112.143
32.4188	32.4527	31.3611	32.3975	29.1971	30.7732	29.5237	33.215	32.6306	30.5121	40.608	40.1221	43.4002	42.6006	43.5625	40.2752	41.5479	38.8828	40.3907	42.3686	46.903	44.6063	46.1727	46.2478	47.4054	43.9718	43.1706	45.3623	45.9903	46.2517	99.0619	96.5385	101.976	99.2936	99.5576	95.6888	101.475	103.347	102.781	101.132	111.097	111.283	108.029	107.246	110.79	111.959	115.963	117.594	110.56	112.396
32.3406	31.9898	30.552	31.734	28.76	30.3594	28.2841	32.636	31.8886	29.9518	40.4786	39.4667	42.5287	42.3108	43.1766	40.0441	41.0532	38.2707	39.5522	41.8164	46.9986	46.2899	46.0223	46.4853	46.0025	43.1266	43.5138	44.4187	45.5641	45.7165	99.6032	96.7259	102.37	99.2056	99.7791	95.9475	101.567	103.585	103.059	101.384	110.397	111.141	108.22	108.111	111.458	112.656	115.917	117.589	110.662	112.477
31.6511	31.5897	29.0062	30.953	28.3998	29.7091	28.3062	32.5551	31.4716	29.5069	40.1974	39.4245	41.9021	41.4199	42.9023	39.8025	41.4575	37.7508	38.4263	39.0407	47.0547	46.3986	46.0824	45.4822	47.8822	42.932	42.8682	43.8141	45.6279	44.3388	99.6872	96.832	102.257	99.0975	99.8654	96.123	102.124	103.855	103.296	101.513	111.416	111.303	108.336	107.825	111.668	113.245	116.418	117.129	110.568	111.418
31.5963	31.7423	28.3832	30.2517	27.6068	29.1396	28.1307	32.0421	31.5611	29.1999	39.7466	39.699	41.2586	41.1201	42.5293	40.0568	43.7087	37.0602	37.2392	38.6353	46.1605	46.2334	46.2766	44.644	45.8965	42.7077	42.1442	44.0635	44.9539	44.028	100.317	97.3927	102.472	99.1249	99.7449	96.3139	102.437	104.079	103.827	101.821	111.532	111.495	108.322	107.955	112.038	114.06	117.42	117.09	110.447	111.471
31.2466	31.63	27.8381	29.5588	26.6943	28.8757	28.2008	31.5327	31.1997	29.0184	39.8136	39.2616	40.6464	40.4133	42.1876	39.6139	43.8301	36.5462	36.0129	38.6765	46.2955	46.0245	46.1029	44.4381	47.6454	42.7193	41.7968	43.4275	44.7868	43.7122	100.586	97.2718	102.437	99.0394	99.3187	96.6702	102.75	104.078	104.139	102.258	111.578	111.587	108.332	108.314	112.444	114.184	117.688	117.154	110.324	111.807
31.9265	31.6799	27.2084	28.9737	25.996	28.6766	28.8053	31.1177	31.0378	28.4854	41.0635	39.0968	39.6987	40.026	41.7305	39.2885	44.0235	35.9912	34.6693	38.7076	46.0468	45.5225	45.3804	45.2371	47.0994	41.5248	42.0347	42.9858	44.3629	43.4203	101.028	97.6533	102.358	99.2896	98.8473	97.0035	103.078	104.02	104.312	102.071	112.066	111.966	108.341	108.386	112.686	114.588	118.054	117.091	110.252	112.087
32.0149	31.4499	26.8274	28.888	25.7372	28.3239	27.1876	30.8857	30.7534	28.1198	41.3661	38.3175	39.5081	39.5051	41.3412	44.3864	44.5005	35.5817	34.3505	38.6678	45.9198	45.4525	45.1064	44.2625	47.1048	41.7477	41.8072	42.828	44.0715	43.0516	101.272	98.8282	102.195	99.5475	98.7903	96.8701	102.153	104.049	104.123	101.522	112.251	112.294	108.633	108.213	112.878	116.587	118.311	116.985	109.585	112.529
32.1207	31.25	26.6386	29.4606	25.21	28.0537	26.1447	30.9409	30.9081	27.8338	41.0898	37.4993	39.4651	39.325	40.9761	44.4718	43.2927	35.0946	34.1913	38.3719	45.3982	44.6473	44.9596	44.9201	46.5675	40.0336	42.0805	42.3981	44.2341	43.1879	101.432	98.8576	102.347	100.222	98.2696	96.6783	101.429	104.372	104.679	101.281	112.401	112.438	109.06	108.118	113.079	116.835	117.988	116.888	110.75	113.269
32.1168	30.4879	26.0854	29.0663	24.4835	27.8747	25.7856	30.6712	30.7606	27.8746	40.6787	37.4479	39.4269	38.709	40.8561	43.553	42.5483	34.8371	33.0899	38.3577	45.1296	44.8352	44.0389	44.7269	44.0995	40.7715	42.7301	42.129	43.5869	42.8644	101.535	98.4779	102.132	100.253	97.6145	96.6814	101.134	104.384	104.455	101.11	112.699	112.506	109.574	108.692	113.333	117.027	117.872	117.293	110.636	114.149
31.7524	29.8133	25.6591	27.4878	24.5731	27.7857	25.1608	30.6568	30.614	27.8888	40.5685	37.5112	39.3636	38.4333	41.2552	43.5961	41.0836	35.7034	33.0912	38.1085	44.7439	43.457	42.7918	44.397	42.8886	40.8694	42.248	42.2451	43.6653	42.3489	101.415	98.3295	101.575	99.6045	97.9299	96.6037	100.963	104.514	104.245	101.032	113.257	112.935	110.387	109.723	114.067	117.631	117.469	117.578	111.798	115.348
31.1962	29.6778	25.1718	26.4799	24.1009	27.5436	23.8327	30.5336	30.0549	27.1113	40.4203	37.6898	41.0154	37.8239	41.769	42.6267	41.1526	35.784	32.8446	37.8582	44.7795	43.8586	41.9148	43.825	42.2661	39.8897	42.1447	41.1134	43.5789	42.1477	100.875	98.3	101.093	98.6352	97.5567	96.6123	99.8848	104.365	103.886	100.617	114.085	113.66	112.106	110.157	114.714	118.274	117.872	118.273	111.578	116.863
31.0361	28.9678	24.9786	26.4901	24.2691	27.4277	22.9384	30.4169	29.3301	26.5274	40.2378	37.8086	42.1222	37.3311	42.3714	41.9052	40.9903	35.8674	32.4672	38.024	45.7698	44.1119	41.6621	43.7279	42.9714	40.1284	42.353	39.4548	42.1234	42.272	100.736	97.8875	100.967	99.2603	97.8651	96.9123	99.0821	104.278	103.444	100.325	114.97	115.073	113.659	110.512	115.705	118.681	118.01	118.71	111.261	118.757
31.4196	28.5491	24.7238	26.5801	24.0734	27.5314	22.6732	30.2331	28.9105	26.151	39.6538	37.7066	42.1458	38.2097	42.3491	38.0593	40.3117	35.991	35.7872	38.2852	45.5171	44.1802	41.7143	44.4707	43.7777	40.8745	43.1145	39.8335	43.1011	42.3462	101.233	97.8055	100.903	99.626	97.6273	97.4431	98.7619	104.432	103.265	100.24	115.519	115.587	114.565	111.694	116.198	117.916	117.645	119.04	113.679	120.804
32.44	27.9253	24.738	26.549	24.5724	28.3394	22.1185	29.8296	28.9462	26.6305	37.9415	37.2966	42.3611	38.3861	42.3445	29.9077	39.292	36.129	39.2898	38.4289	44.8945	43.0604	41.4137	45.1385	44.2007	40.7977	42.9745	41.2752	43.718	42.597	102.16	97.6222	101.024	100.009	98.0306	98.3591	97.7706	104.303	103.513	100.76	115.388	115.815	115.659	113.046	116.86	114.811	117.103	119.363	115.226	122.868
33.3769	28.0347	24.5138	26.6362	25.1873	28.5608	22.0438	29.9411	28.5944	27.0149	37.3175	37.2136	42.7496	39.0333	42.0992	27.4023	37.5172	36.1363	39.9073	36.323	45.0091	43.2483	41.4367	45.4801	44.2347	40.909	43.1889	43.2539	43.1978	43.1544	103.147	98.013	101.051	100.497	98.6345	98.8157	97.2621	104.524	103.812	101.456	115.735	116.501	116.967	114.136	117.421	114.175	116.298	119.944	116.129	124.123
33.56	28.3945	24.8878	27.5098	26.5795	29.9292	22.5274	30.2381	29.4362	27.6233	37.4154	38.1943	43.2021	39.3705	42.158	26.6246	37.0647	36.4728	39.4458	35.9198	45.1712	43.6588	42.8903	46.2573	44.4594	42.7431	43.3224	41.4692	43.526	43.9872	103.741	98.7325	101.069	101.776	99.7292	100.467	97.4372	105.289	104.919	102.288	116.521	118.408	118.357	115.262	118.114	114.379	116.225	120.629	116.333	125.661
33.8484	29.0917	25.7403	29.107	28.0409	31.6531	23.6719	31.1142	30.5995	28.6292	39.0449	39.1324	43.687	39.2108	42.2119	26.4887	36.6385	36.9862	39.6393	36.0954	45.6965	45.7094	44.6912	48.1543	45.0157	44.0381	43.7163	42.3707	45.4567	44.9664	104.378	99.7632	101.442	103.445	101.248	102.647	98.5203	106.429	106.391	103.487	118.008	120.753	119.647	115.813	118.46	114.315	116.554	121.689	117.002	126.668
34.6653	30.4759	27.1637	30.6621	29.4216	33.7721	25.2881	32.3444	32.2632	30.2003	39.4801	39.9053	44.409	39.671	41.9903	25.6796	36.4279	37.6255	40.0029	37.1519	46.3344	47.0816	46.3371	48.8743	45.4896	46.0168	44.3875	45.6123	47.3558	45.9654	105.628	101.697	102.318	105.67	102.75	105.189	100.241	108.104	108.517	105.461	119.566	123.561	121.042	117.062	118.589	114.809	117.074	123.133	117.727	127.427
35.8367	32.0633	28.858	32.3579	31.3758	35.7798	27.3437	33.8476	34.2916	32.373	40.3472	40.9253	45.66	40.268	41.9062	25.1226	36.4823	38.1315	40.5476	37.6839	47.1516	47.8875	47.3981	49.5313	45.9358	46.875	45.0911	47.0101	48.9988	46.594	107.787	104.171	103.531	107.932	105.104	107.988	103.264	110.622	111.322	108.382	121.698	125.961	122.427	118.795	118.878	114.845	117.927	124.987	118.613	128.153
37.2873	33.4093	30.3681	34.3751	33.5656	37.9506	29.9619	35.6258	36.494	34.4984	41.1352	41.5045	47.4349	40.9716	42.1574	24.8584	37.1261	38.535	41.4354	38.2515	47.7422	48.6523	49.5929	50.0795	47.1854	47.8287	45.3176	49.5559	49.9925	47.0201	110.492	106.635	105.126	110.338	107.881	111.665	106.548	113.174	113.908	111.208	123.888	127.384	123.872	120.857	119.723	115.093	119.198	126.53	119.729	128.361
39.2242	35.1108	32.245	36.676	35.7842	40.0849	33.0566	37.5025	38.4998	36.2603	42.2041	41.4282	48.4804	41.5652	42.4063	25.6128	37.8345	39.5451	41.0523	39.3777	47.1833	49.2895	50.1143	50.2525	48.0278	49.1617	45.5707	49.3141	50.2466	47.3592	114.045	109.469	107.629	113.261	110.96	115.122	110.41	115.86	118.107	114.132	125.905	128.091	124.728	122.914	121.039	115.932	120.921	127.285	119.87	128.44
41.1891	37.5638	35.1736	38.8813	38.2576	42.164	35.9641	39.3027	40.2542	38.3293	43.5717	41.3153	49.6047	42.7072	43.2903	27.4023	38.3694	40.6547	37.4439	40.8225	47.3476	49.5651	49.1658	49.9066	47.843	49.9712	46.3695	49.0278	50.0953	47.134	118.503	114.38	111.755	116.37	114.482	118.747	114.186	118.163	120.715	117.371	127.361	128.452	125.499	124.691	122.697	117.432	123.135	127.979	118.119	128.423
42.5723	40.0406	37.6537	40.8469	40.4386	43.8827	38.6421	41.0759	41.6189	40.2425	44.7374	41.4122	50.7174	43.8857	44.226	32.8437	38.9108	42.3204	42.3018	42.2966	48.1174	49.577	49.3228	48.8543	47.6789	49.5693	45.3627	48.4088	50.409	46.3978	120.938	119.469	115.449	119.526	118.425	122.126	118.301	121.684	122.912	120.238	128.304	127.93	125.765	126.162	124.816	121.266	125.466	128.535	124.276	128.069
43.4929	41.7274	39.7489	42.9623	42.2488	44.5759	41.0294	42.0453	42.7849	42.101	45.4551	41.4925	51.1576	45.1025	42.7817	36.3992	38.763	43.3546	42.5157	43.6192	48.1213	48.6835	49.0053	48.5748	47.3186	48.8978	44.3294	47.1059	50.7246	45.2318	124.216	123.228	118.891	122.471	121.808	124.541	122.452	123.02	124.711	122.688	128.809	127.093	125.341	127.272	125.799	124.55	127.536	128.874	126.387	125.833
44.1242	43.1158	41.823	43.8261	43.03	45.3682	42.1492	42.8704	43.2087	42.7849	45.9864	42.7311	50.9648	45.9357	42.9894	37.2503	38.4082	43.496	41.4817	44.7472	47.3107	47.0614	47.0304	49.2407	46.3632	48.2402	44.0123	45.7077	50.0596	45.735	125.483	125.539	122.499	124.882	124.389	125.199	124.826	124.851	125.721	124.762	128.984	125.583	123.961	127.902	126.618	126.397	128.634	128.998	127.498	123.133
44.5793	42.7497	42.4411	43.7345	41.9951	43.2701	42.3969	43.2872	43.3176	42.9366	44.8815	43.874	50.0698	46.31	41.4777	35.9949	38.6922	43.7338	41.6909	45.5612	48.4779	47.4694	45.723	50.398	46.2975	48.529	45.1979	46.4346	49.9248	46.5918	126.214	126.727	125.319	125.704	124.117	125.876	126.599	126.102	126.426	126.181	128.864	122.909	120.597	128.029	126.898	127.055	129.05	128.95	127.637	120.508
42.9925	42.4025	42.3556	42.8262	39.6323	43.5421	41.7131	42.9479	41.8404	42.0889	44.4715	45.2699	49.9182	46.4398	42.2733	33.2057	39.1601	44.1648	42.2992	44.2869	49.6785	50.0254	47.3113	51.4681	47.2398	49.3887	46.7591	48.8746	50.7341	47.2534	125.657	126.819	127.108	125.615	124.815	126.21	127.275	126.585	126.36	126.684	128.109	119.919	116.647	127.673	127.753	126.845	129.216	128.557	126.511	115.542
43.9871	43.0442	40.7423	43.4068	40.1217	44.1339	41.1536	42.007	42.4595	41.2584	46.1171	46.8899	50.0342	46.3621	43.2765	34.0978	40.2325	45.0677	43.1055	44.5236	51.0283	51.5204	48.7183	51.2852	48.5561	49.8682	48.0616	50.0145	50.9427	47.9782	124.936	125.659	127.676	125.04	124.051	124.505	126.694	126.159	125.221	125.772	126.479	116.375	112.587	125.695	128.285	127.917	129.321	127.075	123.493	111.583
44.7181	43.6845	40.9455	44.1486	40.5896	44.7942	41.954	42.8247	42.9008	41.789	48.2943	48.276	50.9606	46.7165	44.2313	33.7913	40.7962	47.0264	44.0927	44.6064	52.6996	51.4648	50.3189	50.8593	49.5989	50.5685	49.3283	51.4228	51.923	48.9157	123.245	123.22	127.317	123.127	121.868	122.202	125.295	125.137	122.728	123.932	124.1	112.798	109.103	122.54	127.933	128.238	129.212	124.779	119.592	107.442
45.1263	44.1992	42.237	44.8744	40.8004	45.0903	42.7441	43.2051	43.8728	43.3184	49.0116	49.5945	51.5152	47.2979	45.1336	35.329	41.6657	48.4032	45.4916	44.9596	53.5028	51.0891	51.6526	51.5155	50.3812	51.0751	50.2704	53.1168	51.6489	49.773	120.335	120.261	126.018	120.711	118.37	118.583	122.519	122.482	120.021	121.662	120.057	108.774	104.944	118.654	125.752	128.138	128.677	120.924	115.46	102.615
45.1686	44.3212	43.4058	45.4065	41.4001	44.8042	43.4171	43.7657	44.0679	44.0425	50.6736	50.4525	51.6016	48.233	45.755	37.6201	44.0332	49.7409	46.2196	45.513	53.6375	51.2993	52.8139	51.6593	51.5672	51.2661	50.7311	53.5103	50.9258	50.3091	116.578	116.088	123.794	117	114.335	113.387	118.941	119.104	115.52	118.012	116.744	103.81	99.9826	114.687	122.095	125.814	127.492	116.625	110.277	97.407
45.0829	45.0175	44.0616	45.1866	40.5084	42.9274	43.7149	43.8778	43.2238	43.6901	51.3671	50.7531	51.7525	49.1401	46.8215	42.363	46.647	51.0338	46.9116	45.6251	50.4652	51.0255	53.4602	51.407	51.7991	50.5643	50.256	51.2831	55.2429	50.3596	111.621	111.414	119.771	111.783	107.461	105.919	113.997	114.678	109.251	112.763	111.759	98.1105	94.5043	110.376	117.602	124.464	125.523	111.143	104.511	91.7297
44.5937	44.8009	43.7317	44.6702	40.8006	42.4664	43.1385	43.2434	42.1797	42.6614	52.1349	50.9887	51.9386	49.6277	47.6497	44.9202	48.8703	52.3565	46.7439	45.1374	51.1103	50.5151	53.8557	50.9086	51.9793	49.6713	51.0568	50.5382	50.6717	50.4243	105.354	104.79	113.911	105.33	101.548	99.1022	107.269	108.719	102.137	106.029	105.565	91.7931	88.8956	104.457	112.656	121.037	121.672	105.164	98.1763	85.5193
43.9312	43.4544	43.4185	43.4348	40.1563	42.4413	42.3355	42.2633	41.4496	41.2617	52.3299	50.0239	51.7012	49.6853	60.556	45.4323	50.1115	52.7669	46.3064	45.0667	52.2659	51.4511	54.0857	50.4526	51.6093	49.1308	50.3588	51.3068	48.1979	49.8003	98.3576	96.7724	106.98	97.9556	93.902	92.2191	99.8408	101.404	94.3326	98.5082	99.1154	84.6346	82.6933	97.8018	106.145	116.052	115.739	98.4948	91.7316	79.1278
43.4224	42.658	42.931	42.7414	39.434	42.9116	41.4712	41.4788	40.7169	40.9248	52.317	49.1388	51.2016	50.1703	48.3255	46.4512	51.334	52.2971	46.3412	44.9764	52.2194	51.1993	54.8341	50.7942	50.7755	48.3329	51.4629	50.7731	47.3362	48.8127	91.0843	88.7574	99.4223	90.3667	85.6654	85.3624	92.0567	93.8807	86.1117	91.0222	92.3015	75.7146	75.8212	91.1055	100.458	110.131	109.334	90.9329	85.3435	72.4347
42.3649	41.8449	42.2448	41.6568	39.7499	41.1685	41.0722	40.9834	40.2001	40.4957	52.1806	48.5511	50.8131	50.5584	49.0895	47.1754	51.9085	53.4939	47.9992	44.428	52.1724	49.8918	53.2706	49.6391	50.5239	47.1721	50.3075	50.3533	46.7007	48.173	82.8563	80.016	91.1637	81.5668	78.053	76.0683	84.0512	85.8596	77.6309	82.7569	85.0239	68.5226	69.1393	84.1646	93.6549	103.294	101.883	81.9746	77.7187	64.9724
41.3847	40.9146	43.2524	40.6238	38.7499	40.3315	39.4502	40.3535	39.3878	39.1536	51.8792	47.545	50.3976	50.5974	46.7995	47.9224	52.3812	53.3037	52.0215	44.4368	50.6993	48.0274	50.2918	47.9754	50.4407	46.1537	48.6657	50.4221	45.5317	46.5864	74.0968	70.8348	83.5795	72.6586	68.9441	67.448	74.4902	77.0318	68.8838	73.3668	77.4665	60.9873	62.3314	76.5834	84.4097	95.8839	93.8655	73.9962	71.1261	58.6224
40.3496	40.2881	41.9312	39.5879	38.0251	39.7035	37.7671	39.0429	38.5745	38.5105	51.4026	47.0412	50.0857	49.4335	47.7843	46.0078	52.3411	52.7534	53.7764	43.7363	49.3244	46.9586	48.957	47.0469	49.0809	45.4298	47.9342	50.2499	44.7178	45.7497	65.2685	61.6399	73.858	63.7033	59.9473	58.8713	64.7432	67.7008	59.2993	64.3675	69.5668	53.4796	56.0456	67.5837	78.1345	86.8682	85.5191	65.3799	64.0324	51.6918
39.7668	39.7327	40.3885	40.0953	38.386	39.2163	37.6363	37.8171	37.32	37.8247	51.9126	48.0383	49.6015	49.2461	47.2487	49.2539	52.1349	52.4689	50.709	44.0424	48.1806	45.8688	47.9122	46.5548	47.0922	45.5089	47.4851	50.828	44.2071	44.9783	56.2194	52.4344	64.1359	56.6261	51.9117	50.4046	55.5077	58.1757	49.3654	54.93	62.5162	47.4988	50.2463	60.135	69.4009	79.2599	76.7794	57.4956	56.822	46.2608
39.4441	38.5561	39.5516	38.1247	37.8726	38.485	36.897	36.6895	36.2265	36.5648	51.3075	48.131	50.0611	48.5587	47.7099	48.8964	51.7989	52.4011	51.0752	44.4788	47.7129	44.9395	47.3456	46.9314	45.9516	47.1702	47.5902	50.6502	43.8247	44.722	47.7377	43.0366	54.619	45.7195	42.9276	41.7994	45.5511	47.9725	40.6286	45.088	55.2761	44.6996	46.6861	52.5305	61.3307	71.3828	67.6421	50.8137	51.2083	43.4858
37.2112	37.5302	38.0457	37.1484	37.3423	37.4865	35.8535	35.446	35.1992	35.6306	49.9097	48.64	50.7449	48.0961	48.0608	52.1953	51.1451	52.8366	52.3678	45.2615	47.5485	44.8117	46.8747	45.6035	45.7467	46.08	47.4815	50.9223	44.3404	44.2732	38.555	34.861	44.3026	37.0607	35.3731	33.9442	36.4877	38.937	33.654	36.7253	49.1614	44.3009	45.4228	47.3049	53.867	62.6276	58.4236	46.8347	47.4317	43.3694
36.2633	37.1781	36.9955	36.3773	37.3425	37.978	35.5842	34.8626	34.9694	35.319	51.5636	49.7644	50.9851	49.0401	50.6412	51.8602	50.6616	53.5711	52.5271	45.2719	47.7811	44.9806	47.527	45.2771	44.9022	45.3523	47.6352	49.886	43.2636	43.2737	31.8945	29.1067	36.201	30.2686	30.5707	30.2779	30.2177	32.0321	29.2179	30.4932	47.8364	45.7143	45.8702	45.7424	50.0256	53.6777	50.866	46.9153	47.2273	44.0599
35.9626	37.0538	36.5709	36.0329	37.2686	37.3066	35.9998	34.9834	35.0415	34.9764	52.4878	49.7045	50.3057	49.4798	53.5452	53.3652	52.157	53.8947	53.8984	46.1656	45.7654	44.5569	48.0485	45.6612	44.5986	43.9909	47.0567	48.8265	44.8468	42.4458	28.0118	26.1825	30.3199	26.0489	27.3741	25.3147	26.8615	28.0772	27.7515	28.0339	48.0273	46.758	46.5451	46.1191	50.4256	51.878	49.3749	48.6927	48.8111	45.1175
35.666	36.7453	36.3244	35.6593	36.8474	37.0138	35.5385	34.9627	34.6726	34.6685	51.7761	50.0322	49.5532	49.1971	54.4322	54.8508	52.4934	53.7661	54.0038	46.304	44.4906	44.1646	46.5189	44.2658	44.4439	43.8648	46.1439	48.8807	44.4129	41.9362	26.3993	25.1725	27.4743	24.0145	25.7551	23.8938	24.7749	26.5892	27.3769	27.4167	48.681	47.8728	47.2276	46.4027	52.0495	51.9953	49.6369	48.1109	50.3852	45.3486
35.3193	36.3214	35.8905	35.414	36.3969	36.2863	34.8336	34.5935	34.288	34.2086	51.4553	51.0616	49.8332	49.5556	54.8119	55.0312	52.2238	53.5503	53.2343	49.1464	43.5447	44.0082	46.4663	45.0825	44.7359	43.5584	45.9063	48.0889	44.2855	43.2959	26.1248	24.8771	26.6567	23.7586	26.1945	23.3479	23.9888	26.471	26.933	27.0519	50.426	50.413	48.5076	47.2638	53.657	53.128	49.9723	49.5191	51.1837	48.724
34.9449	35.8172	35.3705	34.8115	36.1148	35.5704	34.2356	33.886	33.6321	33.7377	51.6203	51.1978	50.0341	50.1791	55.6285	54.9599	52.4601	53.4173	53.5775	50.3147	42.9506	44.0123	46.408	45.6117	45.345	43.7073	45.5768	47.5557	44.4505	43.7006	25.7982	24.257	26.6661	23.7857	25.9596	22.8141	23.7499	25.8848	26.5024	25.998	51.6433	51.7264	49.4045	48.6767	56.023	54.0706	51.0071	50.5452	52.5416	51.1287
[truncated: 70 more columns]

## Sheet: 10. Runner Joint Traces
Hip_1	Hip_2	Hip_3	Hip_4	Hip_5	Hip_6	Hip_7	Hip_8	Hip_9	Hip_10	Hip_11	Hip_12	Hip_13	Hip_14	Hip_15	Hip_16	Hip_17	Hip_18	Hip_19	Hip_20	Hip_21	Hip_22	Hip_23	Hip_24	Hip_25	Hip_26	Hip_27	Hip_28	Hip_29	Hip_30	Knee_1	Knee_2	Knee_3	Knee_4	Knee_5	Knee_6	Knee_7	Knee_8	Knee_9	Knee_10	Knee_11	Knee_12	Knee_13	Knee_14	Knee_15	Knee_16	Knee_17	Knee_18	Knee_19	Knee_20
42.9729	45.0914	43.7472	43.9385	50.02	55.0366	48.2651	44.701	42.6306	50.415	43.9046	46.6638	46.2102	41.5186	38.3228	44.6818	36.3342	34.653	37.8839	40.0402	34.7926	43.0851	40.7713	38.4311	39.819	36.1977	38.3137	33.4809	25.8598	18.5686	37.8749	34.665	36.8612	35.4731	39.0505	38.5452	30.7117	37.5465	39.9646	41.9099	43.6935	45.3387	46.3827	40.3189	40.0022	44.1267	44.3859	47.6245	64.816	48.8181
43.2187	45.7924	44.1375	45.0046	50.2978	55.6419	48.8229	46.7341	43.2214	50.7383	44.1679	47.1821	45.7994	37.9145	38.2949	43.7741	37.5146	34.1449	37.5416	40.0124	34.7392	42.6972	41.0333	40.5909	41.9383	36.452	38.7281	32.8681	26.0252	17.8852	38.7827	36.8282	37.503	37.9105	40.9394	39.1372	32.5175	37.717	42.8456	43.6304	44.8224	47.7391	46.8863	37.8594	40.6837	44.5177	46.979	45.7291	65.4052	50.5861
44.3596	46.0219	45.2164	45.5477	50.276	56.2807	49.5759	46.759	43.5777	50.2664	43.7209	46.7529	45.4864	38.1407	38.9308	42.7529	37.8405	36.4525	37.6987	40.7501	34.9874	42.9365	41.7563	41.1541	43.019	35.7907	39.5181	32.9226	25.3633	18.1079	42.004	36.9847	40.0443	39.1622	41.8201	40.379	34.6599	39.5908	44.2928	43.8943	46.3362	48.0144	48.3502	39.525	42.9291	45.4242	48.6102	50.3425	66.3584	52.4951
45.2694	46.5771	45.5476	46.0403	50.9994	56.7842	49.581	47.3153	45.5604	50.4495	44.639	48.8067	45.2178	40.9369	39.8935	46.0755	38.5388	37.3616	38.5124	41.4117	35.2503	43.6411	43.9721	41.9608	44.3541	35.9185	39.8694	33.3123	25.7445	18.7062	43.3055	37.9795	41.2707	39.8912	42.8581	40.9548	35.5422	41.4217	43.2545	44.1672	50.1561	51.8497	49.9596	43.9303	44.309	51.2775	51.2887	52.61	68.7674	54.0665
46.0981	47.6045	45.6803	46.52	53.151	57.2498	49.2098	47.834	47.1801	51.5435	43.2639	49.0454	45.5786	39.0401	39.9524	44.4139	39.0805	38.2915	39.1733	41.5727	35.0384	44.7423	45.6692	42.9898	45.6323	37.9812	40.3821	32.9235	31.7068	20.2496	44.1534	39.7353	42.8983	40.4118	44.9696	41.3486	35.78	41.6805	43.4782	46.4777	50.2212	52.9289	52.0103	40.9496	45.5027	50.8686	53.29	55.0025	69.3639	54.6987
46.1017	48.3336	46.0687	47.6923	56.2062	57.7255	50.2379	49.7411	48.712	51.7156	45.1263	49.3181	46.3974	40.3396	41.3599	44.556	40.1693	39.0689	39.3419	41.95	35.4823	45.6683	46.3537	43.6867	47.2647	38.9625	40.7441	32.9673	25.0848	20.6028	43.9544	40.858	44.0932	42.1528	47.237	42.3142	37.5408	44.7637	45.4055	47.4192	52.95	54.4287	54.1666	45.3768	47.7784	52.9789	55.9412	58.6647	66.4892	57.0827
44.2163	49.02	46.6187	48.518	53.4696	58.1273	50.6684	50.8461	49.8608	51.9376	45.7785	50.2618	47.5896	44.8548	44.3943	45.2365	41.2412	38.9021	39.8613	41.2154	35.5977	46.4644	46.6346	44.3092	48.0054	37.1818	41.5126	32.5487	26.0594	21.0193	41.8492	42.0837	45.3764	43.52	45.4358	42.9414	38.8198	46.0863	47.5496	47.7866	55.3109	58.6078	57.4924	53.7334	53.7746	55.7061	59.1302	59.0958	66.3195	57.8396
45.3831	49.3092	46.9769	49.5229	53.7804	58.4832	52.0713	51.5972	50.6214	52.5378	46.0652	50.7231	46.6892	44.4343	45.0976	45.5334	40.4714	39.3317	40.305	41.6726	34.8953	46.9423	46.1766	44.7116	48.0739	36.8113	41.6046	33.1622	26.3156	21.462	43.3615	43.354	46.5666	46.3145	46.4634	43.9102	41.2021	48.5816	49.7826	49.9298	57.7695	60.9261	58.9024	56.1006	56.6558	58.1837	61.1854	61.7462	68.5817	61.1082
47.2208	50.0705	47.9251	50.2495	54.1303	58.9002	53.1102	52.4132	51.0736	53.3104	46.4947	50.928	47.6395	44.365	45.6206	45.2745	40.432	39.4467	40.5067	42.661	35.3277	46.931	45.768	44.217	47.5042	36.3774	41.4799	32.9041	25.7829	21.4764	45.9973	45.692	49.3937	49.3952	47.0205	44.3656	43.8173	51.2363	52.2027	52.9783	60.2723	62.5682	61.1719	57.0989	59.4224	60.2649	62.5921	65.1493	71.0302	66.2799
48.6217	50.5758	48.8513	50.6673	54.9428	58.9192	54.3246	53.0418	51.7529	53.4233	46.665	50.78	49.9001	44.7985	45.3136	45.0905	40.6419	39.4845	40.9938	43.6981	35.3218	46.8579	44.034	44.1271	47.7414	35.7856	41.1193	32.5076	25.7266	21.3661	48.7021	47.9441	52.7103	52.3169	49.3618	46.1059	47.3984	54.3175	55.7424	55.2265	62.4026	64.0096	65.1185	59.2275	61.0334	61.0784	65.1997	66.8142	71.7832	72.7513
49.8059	51.0025	48.6614	51.3085	55.6324	59.3159	54.9127	53.2056	51.2859	54.2303	46.7671	49.8711	49.7664	45.3664	45.2966	44.9311	37.0552	39.3539	41.1628	45.5345	35.1133	46.8056	43.8807	43.8094	47.2573	35.792	40.7639	32.0424	25.4707	21.0323	51.3416	50.5828	53.3964	53.9328	52.3324	48.4101	49.4757	56.5019	57.747	58.124	64.3338	65.0574	67.0433	61.6248	62.4537	62.5571	64.7277	67.5117	72.606	72.5918
49.1856	51.7584	48.9424	50.7557	55.8502	59.2501	55.5146	54.3875	51.878	54.6647	45.6072	48.9473	49.1186	45.2691	45.699	46.1728	37.0466	39.7706	41.0636	46.0747	34.972	46.7619	42.2927	43.2985	46.5078	34.913	40.2568	31.4205	24.9449	21.4604	53.3857	53.535	56.0644	57.0296	54.2314	50.7397	52.43	59.6924	60.6529	60.2305	65.2107	65.9537	67.8503	63.1868	64.5927	66.3824	66.4659	71.596	70.2299	72.4703
49.6164	52.3514	48.6684	50.7012	56.3479	59.6198	55.7819	54.4429	52.2752	54.9592	46.2251	48.5209	49.8186	45.131	46.0173	49.7252	36.9534	39.5093	40.6216	46.4152	34.1912	46.2544	41.1313	42.6003	46.3646	34.3642	39.8843	31.4654	24.2053	20.7136	55.7789	56.0623	57.6912	59.5147	56.7577	54.2783	54.0186	61.8667	62.9012	62.7179	67.0565	67.2508	70.5059	64.492	66.689	80.0916	68.0558	72.6741	70.3538	74.9577
50.3723	52.9207	49.1912	50.8402	57.1531	59.7175	56.0665	54.2738	52.4184	55.2992	45.9327	48.5789	49.8997	42.7642	45.9827	49.3405	36.6856	39.3299	39.3763	45.4495	33.4713	46.2655	39.8218	41.9441	46.2218	33.816	39.577	30.2069	24.3681	18.8455	58.1028	58.4256	59.6592	62.0682	59.0584	55.7331	56.1491	63.4922	64.9706	64.8772	68.231	68.6901	71.9564	62.6897	67.6474	81.1729	68.9722	73.8157	68.8496	80.6989
50.5541	53.4666	48.9311	50.9851	58.0324	60.4744	56.1276	54.435	51.5297	55.5888	45.9642	47.5014	49.6551	43.9722	46.0201	48.7716	36.3716	39.1866	39.0336	45.2181	32.83	45.5559	39.1663	41.9025	45.1513	33.4165	39.2249	30.0726	23.7572	18.1608	60.4776	60.8072	61.8251	63.7051	61.7525	60.133	58.1034	66.4558	65.8293	67.1141	69.146	69.0958	73.9548	66.4687	68.779	82.6221	71.434	75.194	69.3199	81.5066
50.4025	53.6	49.0739	49.8482	58.5293	61.5379	56.2619	54.669	51.1597	55.2636	46.7827	46.6635	49.1956	44.329	46.0796	48.2186	35.7918	39.8317	39.975	44.4337	32.6621	44.6905	38.0591	41.0947	43.7774	32.7372	38.0546	26.0296	22.8697	17.9115	61.9769	62.5888	64.0235	64.8076	64.1749	63.0526	60.1694	68.3989	66.9869	68.2325	71.1104	71.213	75.0476	68.1612	70.4485	83.7648	72.3724	75.5993	73.2203	79.1854
49.7203	53.4276	48.8691	49.1526	59.2686	62.7064	53.3998	54.5167	50.6504	54.952	47.1277	45.7309	48.8551	41.4609	45.5211	46.8823	35.1244	39.8485	39.7051	43.9319	34.0785	44.1518	36.542	40.7337	43.8331	32.1054	37.3786	25.6491	21.662	16.4389	63.005	63.2059	65.6891	66.1552	66.4671	65.8159	58.3356	69.7172	67.9686	69.9647	72.7615	71.4227	75.8992	65.9459	71.3566	84.17	71.9977	77.0726	73.8285	77.724
49.6748	54.1765	48.436	47.7028	58.4314	64.1775	53.2439	54.5441	50.2199	54.0451	46.6448	45.8337	48.2585	39.2008	44.5623	45.9904	34.4519	40.051	39.5957	43.268	33.7957	44.3486	35.6019	40.6997	42.6344	31.4536	36.3668	24.9776	21.3058	15.2613	63.6486	65.8023	67.2775	66.8813	67.9527	68.4849	59.7558	70.6467	69.1096	71.0912	73.61	73.4208	76.687	64.6687	71.6447	85.1565	72.907	78.5221	75.2439	78.1997
49.0091	54.4902	47.933	46.8551	57.5423	62.9383	52.7826	53.2819	49.0748	53.37	45.8026	45.0451	47.6394	38.7835	44.3783	44.787	34.9834	40.1783	40.0068	42.8708	32.6349	43.8496	33.9939	38.0553	41.8692	30.2222	35.8034	23.1481	20.6459	14.3781	64.5729	68.5082	68.4672	67.7944	67.9326	69.8592	61.4519	71.6269	69.2716	72.1642	74.3022	73.8349	77.3201	64.1322	72.8859	77.8967	74.3184	80.4693	78.0753	78.5819
47.7558	55.1055	47.3203	47.5321	56.2678	61.8567	51.999	52.6339	49.6171	53.0638	44.7441	43.6115	47.3582	37.9473	43.5679	44.4304	34.2855	39.453	39.664	41.9919	30.9794	43.2283	33.0309	35.483	41.6699	28.3046	34.6792	22.6079	19.5078	13.4735	65.2526	72.5871	69.4859	69.4061	67.782	71.1254	63.0209	72.8799	71.9951	73.4544	74.6548	74.1122	78.4491	65.6267	73.4726	79.6758	74.7631	81.3539	79.1211	78.4286
46.6456	54.5121	46.1355	48.4356	54.762	61.8395	54.5045	52.4457	48.5923	51.9684	44.039	42.4247	44.5215	36.5523	42.2059	43.9285	32.6027	38.717	37.9584	40.9139	29.1654	42.4385	33.0502	35.7149	40.3267	28.1416	34.3284	21.0686	18.4304	12.4524	66.1619	73.5685	70.0169	71.292	67.2674	72.3179	68.5278	73.6907	71.6829	73.6296	75.0884	74.493	77.201	66.0639	73.9416	80.7449	73.4508	82.0801	78.1702	78.2759
47.3691	53.9513	46.0436	49.0445	53.386	62.5184	53.3787	51.7875	48.343	50.6987	42.9366	43.0994	43.4082	35.5942	41.5385	42.4182	31.6975	38.6513	37.8769	39.9409	30.638	42.3715	32.1253	36.036	38.3551	27.4212	33.089	20.5999	17.9554	11.3003	67.6458	74.2701	69.3292	73.0637	67.3942	74.4466	69.6513	74.3337	73.0983	73.6149	75.1651	76.2892	77.9614	66.297	73.7513	80.7824	74.3523	84.194	78.517	77.2267
47.9883	53.2323	45.2744	49.396	54.5909	61.4229	52.8346	51.7492	49.0088	51.8173	42.3517	41.02	44.6307	33.9655	39.684	40.5672	31.8348	37.4914	37.1351	38.6916	30.6422	40.8664	31.3324	34.6491	37.64	26.6186	32.8445	22.0897	16.7998	10.3014	68.7345	74.7	69.7448	75.2429	69.7167	74.8724	70.6974	74.9809	75.1997	74.7127	75.3793	74.1398	79.8853	65.6004	72.7522	79.8688	75.9152	84.9475	79.5606	76.7915
48.2435	52.575	44.5169	49.6593	54.3282	61.3139	51.8047	52.1746	49.6952	50.9302	41.8705	40.164	42.538	33.5299	38.3361	38.6243	31.0478	37.7248	37.492	38.6878	30.013	39.2312	28.2744	33.3464	35.2536	25.6471	31.9117	22.9279	16.9854	8.03239	69.8168	75.0677	70.085	77.7476	70.2558	76.1545	71.2598	76.62	77.7302	74.7064	75.71	74.61	79.5403	67.1058	72.7168	78.3018	76.9593	85.8633	83.1166	77.2521
47.9103	49.2279	44.6467	49.545	54.1168	60.2997	50.3789	52.1466	50.1032	50.3823	42.1294	40.3087	41.2636	33.1643	37.2979	38.0882	29.6633	37.2566	36.5301	38.1886	27.4896	38.0451	27.9875	30.3743	33.8826	25.4427	31.5	21.9408	17.0556	8.3723	70.9221	69.515	70.9873	79.6508	70.762	76.585	70.5806	78.1534	80.1774	75.7869	77.6845	78.5487	79.9194	68.4862	73.0824	78.6619	76.3808	86.262	83.4268	76.7313
48.2645	49.7812	44.8824	49.49	53.9578	59.0397	48.7965	52.1736	50.0941	51.6638	41.0856	37.9925	40.3458	34.0775	36.1014	36.8957	28.2633	35.7698	35.5964	38.5234	27.5382	37.2451	27.4694	28.7838	33.3541	24.9343	32.5234	21.4815	16.2752	6.08233	72.8119	70.7929	72.5189	81.8399	71.8125	76.4327	70.3857	79.8812	82.1882	78.3392	78.0011	77.2998	80.5762	71.2306	73.7176	78.5251	75.9052	86.1157	83.4946	77.7608
48.0251	50.2921	45.0264	49.5417	54.6542	58.229	47.7667	52.1527	49.9302	52.4403	39.9853	36.2247	39.1988	32.9662	35.556	36.1937	30.0987	35.5348	34.6556	38.4053	27.0669	38.0195	27.1153	28.8272	33.175	24.3323	32.117	19.957	15.7187	5.21404	74.3551	71.8187	74.2674	83.4417	74.2352	76.4952	70.2567	81.5217	84.2853	80.6851	78.4012	77.2635	80.3114	71.9955	74.2668	79.2683	79.4161	87.8782	84.2239	78.6218
47.8891	50.5908	44.9179	49.1422	54.6404	57.8071	47.1012	51.8011	49.7835	52.384	40.0757	35.106	37.785	32.2699	36.1774	36.9869	28.8693	35.462	33.2515	37.4471	25.7085	36.8342	26.1361	28.3023	30.679	23.7385	30.7556	19.1406	14.7577	5.48468	76.1032	72.4837	76.0402	86.5642	77.1173	76.545	71.368	82.453	85.7349	82.5941	79.7659	77.8029	80.2641	73.1019	76.1697	82.5733	79.4638	87.8425	84.6629	78.9313
49.6657	50.2922	44.3699	48.9174	54.5145	60.0719	47.4506	51.4344	49.6576	53.1354	39.158	34.1695	39.6227	31.5566	35.7181	36.2841	28.7869	36.1756	33.2655	37.3313	25.1724	35.3157	24.9733	26.4234	30.4526	23.4403	25.3491	19.0801	14.2329	7.59883	78.5768	72.9778	78.219	87.957	79.3912	77.7745	73.0082	84.7978	87.1564	85.5333	80.4807	78.2212	83.9625	74.0946	77.1388	83.3104	81.6526	88.5251	84.5395	79.5861
48.6233	50.0125	44.3562	48.9195	54.5746	58.9131	47.1063	51.0998	49.4032	53.2643	38.6662	33.2719	39.0141	30.9642	35.0003	36.6902	28.1744	36.1509	32.6631	38.3635	23.1788	34.1082	23.7309	25.5305	29.7815	23.7407	26.0085	19.712	13.8828	8.21921	80.945	73.8877	81.0055	89.2977	81.0573	76.1139	75.0749	86.4247	88.3811	87.2068	81.5834	78.1861	85.0956	75.2075	77.9044	85.2623	82.1692	88.8459	84.9966	82.1359
46.5408	50.9191	43.9024	49.4247	54.2917	59.5361	46.911	50.5948	49.3965	53.5318	38.7358	32.5398	38.3454	30.5916	34.2065	35.8382	27.3709	36.056	33.5912	36.7023	22.7853	33.0494	23.0394	24.6844	28.7111	24.0015	25.7099	19.4698	13.2181	7.90385	81.759	78.7834	82.019	89.5834	81.9775	76.7788	76.7754	87.6995	89.5549	88.6244	82.6879	79.3227	86.1081	76.6324	78.5636	85.4352	82.9651	89.765	86.8968	81.6024
47.4435	51.7573	43.7137	49.0012	53.9055	59.359	47.0271	49.881	49.7381	53.5977	38.4583	33.0705	37.7478	29.9142	33.0415	37.0987	27.2168	35.823	33.0472	36.5929	22.7753	31.6065	25.2903	22.8901	28.0227	24.5763	25.7096	18.8076	10.9641	7.37832	83.4651	83.123	84.3822	90.4026	82.6647	77.6952	79.5643	88.3735	90.5456	89.7061	83.4843	81.5714	87.1725	77.7307	79.0578	88.8806	84.5204	90.9885	86.5722	83.1827
48.3964	51.4785	42.8644	47.8969	53.6495	59.0575	46.3973	49.2801	49.6807	54.0668	37.9759	32.5696	37.7652	28.4635	32.2063	36.6055	26.5401	35.7447	34.9198	36.9363	24.6044	30.436	24.3624	20.3152	26.3755	24.155	25.0758	18.5675	9.51865	6.73324	85.079	84.1683	86.4828	92.2469	83.2266	78.7246	81.5503	88.9145	91.6416	91.0893	84.5186	83.5355	88.4885	77.1754	80.0148	90.2005	84.984	91.9833	90.6124	85.2519
45.3813	49.3759	42.5906	48.0464	53.5631	58.9658	45.8552	48.4563	49.5101	54.0696	36.9882	31.8016	37.6013	27.8966	31.3744	36.1254	26.2132	35.3299	34.4788	35.4314	25.115	28.9134	24.0612	19.2963	25.651	24.6932	24.8664	18.4243	11.252	6.23592	85.3165	80.5403	88.2088	93.5252	84.1321	80.5074	83.4863	89.4109	92.9523	91.489	84.7946	85.5391	89.7124	78.4416	80.7516	90.7796	86.7543	93.2462	91.1571	85.7372
45.0313	48.9561	41.9798	48.0381	54.6284	58.4218	44.6815	48.0059	49.6396	54.4525	36.3189	32.0113	36.5145	28.3888	30.6453	35.3221	26.3393	35.1172	33.7903	34.8186	25.0761	27.4953	23.1952	20.0366	25.3804	23.3071	24.5231	18.9762	13.2168	5.62035	86.149	80.6413	89.7004	95.0427	86.6555	81.6492	85.4503	89.8075	94.184	95.0041	85.4108	86.9144	90.0179	81.8695	81.3933	92.0263	89.0695	94.5227	92.415	86.8662
44.868	48.9711	41.5988	47.5405	54.1132	58.6768	44.5244	47.0139	49.5825	66.2167	35.5179	30.4472	35.4866	27.8402	30.4619	34.7969	27.3931	34.8236	33.7483	34.4761	24.8899	26.369	22.1438	20.324	24.9134	22.5756	24.4016	21.3397	14.2423	5.17248	87.2756	81.8445	91.0695	95.7271	88.7666	83.74	87.4182	89.8378	95.1751	106.354	85.5121	86.0573	90.2323	83.1079	82.9205	92.7459	91.8236	95.5914	94.3903	87.5154
44.8521	49.3611	41.14	47.1953	54.505	58.0932	43.9035	46.4922	49.2577	67.3842	36.0703	30.4241	35.8635	27.313	29.959	33.6825	24.6065	34.4693	33.5807	34.3733	24.6618	25.2803	21.8461	21.484	24.56	21.5235	25.1571	20.8543	14.2557	5.42866	88.0145	82.5486	92.3289	96.9267	90.6885	83.8731	88.7075	90.4861	96.7121	108.076	87.7698	87.4224	92.5607	83.752	83.8805	93.7073	90.0382	96.1355	95.4741	88.5238
44.837	49.3134	41.074	46.9548	54.3842	57.9918	43.2406	46.6042	48.7903	56.6127	36.4076	30.7456	35.9701	27.6952	29.624	33.2262	26.3062	34.0279	32.7684	34.1079	23.8076	24.5901	20.6908	22.8444	25.0376	21.5309	25.7015	19.1754	16.1354	6.48169	89.1731	84.0506	93.7561	97.9662	92.4236	84.844	89.6943	91.2884	97.5422	99.6474	89.0346	90.1626	94.4679	86.7181	84.8206	94.6491	93.7224	96.9131	95.7111	89.3758
45.2135	49.0855	40.8829	46.0782	53.8968	57.566	42.542	47.0011	50.1277	54.2121	37.4594	30.5532	35.033	29.1092	29.3991	32.4548	25.9254	33.4278	32.1864	33.3985	23.8138	24.3317	19.8698	23.1268	25.5863	21.7306	26.6674	18.2803	18.1769	8.60093	90.6611	85.1918	95.0435	99.3645	93.6422	84.6208	90.4817	92.9562	100.213	99.064	91.7472	91.6582	94.86	89.4557	86.1525	95.5727	96.1215	98.5439	96.1225	89.8649
44.5955	48.7156	40.6101	44.8007	53.2644	57.6297	42.2447	46.9274	49.1446	54.4066	38.328	31.6789	34.0687	28.3299	29.7671	32.7749	24.695	33.0949	31.3343	32.8751	23.4975	24.5765	19.1382	26.3324	24.5935	21.6044	24.6377	15.6608	19.3139	9.7921	92.9816	87.6289	97.0401	100.577	95.5378	83.9563	91.7156	93.8039	101.9	101.068	94.7519	94.1819	95.2675	92.9094	88.2809	97.4694	95.8048	98.3565	95.772	89.4993
44.1261	49.5348	39.9437	43.5365	52.5014	56.6978	41.0967	46.4376	47.8672	53.5947	36.5679	29.7761	33.5709	28.0777	29.6609	31.4993	23.9926	32.381	31.7576	33.7573	22.8082	24.2688	18.677	28.6874	23.4593	21.8321	23.8492	14.2012	19.0758	12.0399	94.0216	89.3671	97.5963	102.072	96.7444	85.9079	92.6303	95.1576	103.45	102.764	96.2924	94.2383	95.7293	95.2772	89.6816	101.47	96.6008	101.309	97.3488	91.5934
43.0572	50.3291	39.3412	42.0113	52.0052	57.1269	38.3858	46.0658	45.0974	52.9347	37.3892	28.5655	33.3548	27.0769	28.9929	30.7222	24.295	32.8039	32.5888	34.5561	20.0677	24.4277	17.8192	19.5937	22.8673	21.3193	22.8345	13.006	13.3634	11.4296	95.6682	91.4945	98.978	103.707	98.4821	87.5474	93.3613	96.2931	104.033	104.232	99.4376	95.8786	96.4498	96.2225	91.128	104.251	99.3	101.414	100.41	94.0729
41.6489	50.0289	38.556	40.1223	51.0872	57.4118	37.9906	45.1421	43.4764	51.8463	36.658	28.6083	32.5097	26.2365	32.0655	31.5271	24.7718	32.2927	30.8735	34.5464	20.5769	24.3941	16.4907	19.1229	21.514	20.0521	22.3123	12.7505	12.5051	10.5236	96.9781	93.0789	100.291	104.844	99.7486	89.1519	94.6937	97.2038	104.979	105.036	100.574	98.5193	97.6209	97.7584	94.8669	106.869	101.947	103.251	98.3785	95.7328
40.2306	49.8036	37.4306	37.5638	49.6156	57.8237	37.1597	43.3248	42.2463	51.0818	35.0551	28.3649	34.2339	25.4098	32.1471	31.108	24.8626	32.9683	30.572	34.9489	19.9446	24.1876	14.9896	18.0438	20.0339	18.9367	21.5876	11.6035	11.2373	9.85579	98.7358	95.0914	101.496	104.55	100.843	89.79	95.8403	98.2815	105.755	105.696	100.502	100.182	100.951	99.4785	96.4842	107.891	104.767	105.71	99.4032	97.1773
38.8631	49.1179	36.1584	35.881	47.9173	56.9693	35.727	41.4729	40.777	49.9811	33.168	27.2359	33.9394	23.7204	31.1093	29.4612	24.4096	32.1895	30.6918	35.4231	17.361	23.2411	13.4655	18.7265	18.9322	18.2905	21.099	12.4825	10.0496	9.20423	100.671	97.0085	102.985	104.762	101.55	91.3975	96.8045	99.3552	105.889	106.253	101.016	101.247	101.692	100.529	96.6885	109.936	106.781	107.88	101.448	98.6879
37.0408	47.941	34.512	35.1028	46.3979	57.7344	33.7077	39.8709	39.4932	49.1349	32.6374	28.0892	33.5239	22.8563	30.2948	28.89	22.5014	31.9283	31.3012	35.0931	15.2586	22.9346	12.6781	19.3933	17.8215	17.3344	20.8404	15.12	8.45222	8.17293	101.666	98.7026	104.434	105.026	101.983	95.2142	97.5511	101.21	106.288	107.534	102.531	104.187	102.652	102.41	96.7356	111.155	107.649	109.875	103.499	100.192
34.8058	46.4589	32.4198	33.1323	45.0511	56.8225	31.8573	40.1284	38.4296	47.7629	33.9166	28.0498	32.8665	22.1434	28.5939	28.0837	21.983	32.4272	30.8632	34.209	14.8972	23.305	11.2014	19.2863	15.6529	16.6559	20.0476	14.8884	6.70928	7.60998	101.387	100.214	105.461	104.545	103.042	97.7668	98.9444	103.947	106.868	108.192	104.336	103.753	103.451	103.903	98.2332	112.688	108.103	111.769	105.137	101.352
32.9858	45.0828	29.7022	32.3581	43.9201	57.2089	29.7167	43.8166	36.8867	46.8608	33.3288	26.9447	31.3639	21.4404	28.014	28.306	21.9564	30.8487	30.9508	33.3296	15.5681	22.6885	9.70327	17.7913	15.0771	15.8046	19.1021	14.4347	5.69744	7.39858	101.223	101.893	105.856	105.54	103.242	100.842	99.6027	109.595	106.528	108.746	104.281	103.854	104.279	105.128	99.4009	115.078	107.719	114.475	106.818	102.913
31.7916	43.2981	26.9561	30.7517	42.3219	56.8954	26.9301	45.784	35.5573	46.6849	31.7861	25.286	30.3707	20.662	27.5262	27.8273	18.8468	29.5251	30.4129	33.04	14.9581	21.9434	8.51254	16.347	14.6087	15.0673	18.0414	13.2838	4.93673	7.79008	101.814	102.362	105.677	105.072	102.748	102.883	98.3711	114.73	106.041	109.09	104.748	102.746	105.003	105.833	100.245	116.753	106.489	114.753	107.74	104.432
30.3206	41.8194	25.8208	30.064	40.3825	55.2953	24.9689	44.4737	35.0941	45.2812	30.2718	22.8641	28.7281	20.1857	27.1987	26.9895	18.1933	28.9914	29.1814	32.27	14.2545	20.8888	7.6302	15.3283	13.4937	14.7114	17.5514	10.3851	4.47715	7.4858	102.093	102.369	106.008	104.86	101.795	104.421	97.701	115.761	106.035	108.865	105.471	104.594	106.165	105.847	101.333	118.068	107.371	115.517	109.422	105.295
28.9277	40.8152	24.0839	29.2864	39.3735	54.1944	23.332	42.3083	34.1863	44.6045	28.5096	21.4527	27.7291	20.4627	26.4633	26.6394	16.8941	28.6478	28.26	31.0485	13.768	19.6627	6.35299	15.0564	12.843	13.8748	17.0262	8.72651	3.77848	7.12773	102.019	103.038	106.509	104.285	101.465	105.282	97.4315	115.845	105.68	108.543	105.502	102.719	106.586	105.814	102.246	119.944	107.129	116.522	110.406	106.278
27.7729	39.9526	23.2026	28.373	38.372	52.8086	22.2124	41.1024	32.8033	44.5341	27.7154	20.5805	25.6839	20.388	25.9494	26.888	16.5082	28.317	28.0985	29.3358	13.9079	17.9627	5.67198	14.7077	12.6338	12.7447	15.5917	7.27746	3.61471	6.84154	101.802	103.624	106.403	103.603	101.074	106.256	98.6001	115.888	104.845	109.268	105.477	102.714	106.13	105.6	102.772	121.383	107.894	117.513	111.237	105.945
27.0717	39.4026	21.2723	30.536	37.6679	50.1876	20.8076	39.1255	31.9449	43.9559	26.8016	17.8267	23.1951	20.3459	25.4723	23.6823	17.33	27.3837	27.7853	27.9768	13.5141	16.5078	5.14223	14.7199	11.639	11.5704	14.3062	6.08277	3.34046	6.63829	101.508	104.363	105.91	106.125	101.22	105.4	98.398	115.169	104.616	109.089	103.639	102.525	105.583	105.022	103	119.899	108.996	118.114	111.861	105.72
26.5998	38.3187	20.0978	27.3182	37.2133	45.4931	19.7455	30.6081	31.3809	43.3446	26.0197	20.7751	22.9596	20.4518	25.2632	23.3438	17.4992	28.6902	24.5557	26.8683	12.8554	14.8887	4.47742	14.0363	10.828	10.2822	13.7591	4.92936	3.44131	6.23521	101.88	104.229	105.803	103.66	101.623	102.38	98.9527	107.09	104.57	108.579	101.971	102.578	105.622	104.548	102.642	119.793	109.102	120.396	111.844	105.355
26.0438	37.5158	19.6824	26.805	35.5874	44.3113	18.4843	25.875	30.687	42.7651	25.267	22.5794	22.6824	20.5326	24.4533	23.1239	18.2473	27.5773	25.7258	26.4196	12.259	13.1112	3.99818	13.1848	9.73515	12.8288	13.217	4.38201	3.72151	5.46754	102.123	104.088	106.3	103.837	101.118	102.634	98.892	102.562	104.381	108.092	101.157	102.378	104.782	104.474	101.357	119.064	109.098	119.957	108.586	104.929
25.5327	37.4127	19.4289	26.6194	35.4492	42.7552	17.9312	25.204	30.0432	41.8782	25.1823	21.447	22.3039	20.6027	24.3272	23.7365	19.3355	27.291	24.9389	27.1005	11.0207	12.0696	4.1913	11.2222	8.48902	8.51968	11.951	3.88755	3.22282	5.04687	102.491	104.495	106.095	104.38	102.061	102.508	99.0125	102.445	104.137	107.024	100.516	101.353	104.192	104.133	100.306	116.805	110.99	119.188	107.497	105.801
25.1934	35.8501	18.9148	26.5704	35.7434	42.1325	17.5139	24.6526	29.4968	41.3659	25.5965	19.869	21.3305	20.5645	24.2982	22.4069	18.427	23.2764	23.5088	27.7749	9.28478	11.0552	4.07195	11.4186	7.51169	8.02698	11.165	3.40391	2.73559	3.68901	102.764	103.203	105.837	104.771	103.538	102.47	99.2405	102.547	104.065	106.758	99.7251	100.209	103.357	103.785	99.4653	115.621	109.588	115.426	105.486	106.17
25.2415	35.0787	18.1658	26.4196	35.586	41.0937	17.483	24.09	29.2935	40.6401	25.3473	19.9307	21.0924	16.602	24.178	21.2863	17.7102	22.4026	22.1076	27.4552	8.21485	10.4055	4.27783	11.4719	6.63432	7.92882	10.4691	2.41451	2.28404	3.43546	102.917	103.05	105.167	104.688	103.488	101.729	99.623	102.212	103.815	105.836	99.0174	99.5655	103.049	101.803	98.5854	114.245	108.796	114.362	104.482	105.728
25.7322	34.3592	17.5151	26.5064	35.6553	40.3665	17.298	23.8232	29.3075	39.8167	25.1471	20.0144	20.3582	15.2025	24.0555	19.2391	15.7833	17.9734	19.8014	25.9718	7.80023	9.52081	4.52643	9.93936	5.25445	7.25988	9.3024	2.26303	2.05221	3.0168	103.687	102.894	104.716	105.523	103.898	101.09	99.7035	102.224	103.515	105.195	97.8607	99.4295	102.193	100.716	97.9866	110.998	106.094	111.461	101.272	103.038
26.4818	33.797	17.1731	26.5968	35.9824	39.7575	17.3017	23.778	29.6029	39.0089	25.2915	22.2489	19.1681	15.0063	24.3322	19.4357	16.5341	19.4924	19.7062	25.5355	6.59937	8.81477	3.73072	9.50738	4.31458	7.11903	8.68733	1.98247	2.1268	2.63297	104.601	102.687	104.476	105.547	104.405	100.46	99.7229	101.977	103.478	104.446	97.3664	100.007	100.805	100.542	97.8166	110.236	106.57	111.492	100.256	102.621
27.5987	33.5746	16.7249	26.9762	36.307	39.3096	17.2048	23.7746	29.8002	38.1117	26.1006	24.4331	18.2628	15.6126	24.7112	21.1946	16.6025	20.1238	19.5331	25.598	5.61319	8.17876	3.10744	9.30195	2.96249	6.92537	7.9458	2.07183	2.20474	2.47863	106.22	102.579	104.034	105.924	104.412	99.7993	99.6593	102.023	103.323	104.115	98.4928	102.436	99.5045	100.512	97.8951	107.926	106.144	111.323	99.8182	103.552
28.7558	33.371	16.9592	27.2276	36.5159	38.8229	17.576	24.3473	30.0383	37.5741	27.0637	24.1352	17.766	16.1345	25.3763	21.604	16.6682	20.0089	18.7098	26.0982	4.77823	8.4783	2.22268	8.78142	2.31486	6.7491	8.30832	2.27789	2.41352	2.2468	107.696	102.578	103.937	106.451	104.785	98.0684	99.8785	102.514	103.236	103.856	99.4613	102.931	98.8543	100.931	98.2258	108.869	105.922	110.921	99.2776	103.999
30.5948	33.4313	17.3833	27.644	36.8657	37.68	18.7059	24.9689	30.7525	36.6882	27.6717	25.0553	17.5249	16.7307	25.463	19.9567	17.1736	20.508	18.5791	26.4742	4.27488	8.85907	1.85794	8.94686	1.90817	7.12089	7.94226	2.54311	2.66528	2.11851	111.113	102.815	104.038	107.349	105.164	96.209	99.7859	102.756	103.848	103.353	99.3216	105.211	98.6823	102.314	98.3052	106.019	106.733	110.454	99.1526	104.158
32.4975	33.6337	18.414	29.0212	37.9919	37.016	19.6885	26.5912	31.9059	35.7455	28.7906	26.7208	17.543	17.4195	26.3142	21.4587	18.5757	21.2106	19.2499	26.693	4.66894	10.7686	1.55838	9.03118	1.64725	7.79133	8.02188	2.7056	3.11343	2.12925	115.228	103.31	105.043	109.46	106.544	96.0127	100.258	104.909	105.194	102.852	102.355	107.895	98.6931	104.472	100.193	105.882	108.481	109.951	99.9454	104.317
34.425	34.7156	19.68	30.564	38.6945	35.7388	21.1632	28.5807	33.7241	34.8331	29.2682	26.8614	18.5137	21.1323	27.1437	21.3228	19.1792	21.742	19.4114	27.3004	5.02342	11.0662	2.19425	9.51119	1.61477	8.46315	8.39464	2.95372	3.56828	2.2274	120.234	104.715	106.288	112.061	107.455	94.6707	101.862	107.801	107.646	102.387	105.864	110.291	100.409	108.002	101.893	105.694	109.522	109.637	99.8199	105.386
36.2199	35.8167	22.2558	32.3022	41.3342	35.5563	23.3103	30.9469	35.4287	33.9619	30.5338	27.305	20.0236	21.8937	28.7866	19.7724	19.4073	21.2834	21.7222	27.7382	6.13732	11.7025	3.07074	10.546	1.93481	10.7747	9.22258	3.91137	4.1268	2.28842	125.888	106.223	109.657	115.22	112.332	95.0304	104.868	111.701	110.419	101.829	109.565	113.158	103.496	110.411	106.505	104.053	110.155	109.61	102.102	106.11
37.5676	37.5944	24.3918	34.4084	43.5024	35.1793	25.7342	33.5404	39.0347	33.1945	32.0885	26.8525	20.598	22.9754	30.0255	20.1805	19.9417	21.2331	23.2116	28.9888	7.44783	14.503	4.99037	11.9503	2.5219	13.1953	11.9526	3.69515	4.57838	2.48184	131.626	108.939	112.914	120.803	116.854	95.2107	109.087	116.434	116.753	101.305	113.899	115.595	105.971	114.663	110.798	104.499	112.252	111.585	103.416	109.17
38.6335	39.9694	27.6547	36.3639	45.9365	34.7001	28.2085	35.6305	41.185	32.8444	33.9195	29.0421	22.0071	24.5679	31.8421	21.0758	21.0269	20.7052	25.0419	30.4298	10.1058	16.8658	7.56439	13.4849	3.62849	15.4515	14.2634	4.77466	5.63562	2.62779	136.512	112.958	118.868	127.051	122.514	95.4579	113.926	121.758	122.664	101.211	118.7	121.326	110.098	119.066	115.587	106.607	114.643	115.245	106.282	112.799
39.3796	42.3833	30.2564	36.2201	48.0607	33.9229	30.8539	37.7638	43.0067	32.0144	35.9061	31.1597	24.3886	25.8649	32.9403	22.1176	23.2097	23.5138	26.9827	32.4494	12.9957	18.9795	10.1376	15.9351	4.44285	16.7833	14.918	5.94368	7.68234	3.03665	139.397	117.887	124.958	128.917	128.673	95.7113	119.957	127.478	127.621	100.525	124.04	126.908	115.918	123.891	120.185	109.901	119.754	119.855	111.101	117.809
39.4774	44.7161	32.6634	38.1614	49.721	33.3781	33.3385	39.3612	44.0396	32.0822	37.0887	30.9356	26.3658	26.3232	34.4398	23.4324	24.9675	26.0908	28.0804	34.3038	14.9715	21.0166	12.0319	17.0438	5.50487	19.4511	16.2429	7.41548	9.41725	3.96666	140.507	123.552	131.347	131.86	134.887	96.0071	125.297	132.49	131.489	100.809	128.498	130.191	121.337	126.917	125.557	114.189	123.886	124.656	115.192	122.476
39.8522	46.5904	34.1226	39.9637	50.5422	33.5425	35.2138	39.0831	45.3093	32.8994	40.2279	32.3669	30.1872	27.2082	36.2835	26.0701	26.2236	29.8403	30.1567	36.4317	17.1519	21.7223	14.5536	19.519	6.72121	21.4744	18.4448	10.2164	10.205	5.15641	141.439	130.798	136.799	134.305	138.91	96.931	132.268	133.17	134.978	102.193	134.403	134.897	127.718	130.528	130.408	120.235	128.548	129.95	120.304	127.467
39.3729	46.0249	34.6381	41.7739	51.0891	34.5221	36.3386	36.7559	46.6493	34.321	43.9136	30.9835	31.5115	28.1168	37.4563	28.115	28.9359	32.9895	32.498	38.0807	19.9789	22.2727	17.2956	22.019	8.51607	22.8242	20.9601	13.0055	13.4471	6.92138	140.992	135.299	139.341	136.284	139.84	99.0431	134.7	131.785	137.361	104.586	140.497	135.912	131.786	134.185	134.459	125.412	134.481	135.38	125.965	132.266
39.8566	45.4703	36.0487	42.951	52.1112	35.9225	37.5539	40.2766	48.1082	36.1641	45.6123	30.5748	31.8667	29.331	37.8935	30.6354	30.7639	35.8032	36.1291	39.9795	22.6535	24.6176	20.1634	25.1556	10.9458	24.9031	23.2769	15.6307	13.7801	7.94621	139.388	139.535	141.639	136.939	140.952	102.012	135.742	134.503	139.234	108.492	142.488	138.28	133.835	137.343	137.004	131.033	138.615	140.586	131.758	136.168
40.2769	45.7611	37.415	44.2654	53.0251	38.0969	39.0419	43.0894	48.4546	38.949	47.9639	22.8668	33.7056	30.3984	37.6766	32.9916	34.0231	39.0681	39.4541	41.8386	25.293	26.9075	23.0031	27.143	13.7644	26.8288	25.7792	17.5043	12.6631	7.39826	137.012	141.896	143.41	136.916	141.517	107.355	136.563	136.292	139.276	114.367	146.273	133.938	138.846	139.988	139.039	135.733	143.421	145.791	137.705	139.182
41.0168	45.2969	38.5315	40.8836	51.0144	40.5509	40.0776	44.9274	47.1313	41.4925	49.659	23.7894	34.8806	29.5832	38.3521	33.8379	36.2701	39.1821	43.8092	43.449	27.7913	30.0607	25.6059	28.9951	16.4363	29.2048	27.8285	18.2824	12.9317	8.64647	134.452	142.401	142.745	132.162	139.649	114.114	137.071	135.836	137.976	122.079	148.076	135.01	141.326	140.75	141.572	138.267	146.854	146.26	144.449	142.079
41.7239	46.913	39.0776	42.2381	50.437	43.1166	40.9398	43.4485	47.3926	43.0493	49.5506	28.0176	35.7495	28.3791	33.5515	35.0374	36.3518	35.5945	45.2051	43.0074	28.8144	31.117	28.0816	30.3876	18.6593	31.9447	29.0789	18.4838	12.8912	10.0462	131.682	142.312	142.174	130.506	136.357	123.161	138.242	129.914	136.35	129.396	147.929	138.419	142.236	140.067	137.315	140.428	147.206	142.572	145.101	139.573
42.9402	46.4068	38.2317	44.7145	52.0687	44.5646	42.7368	42.8512	47.5588	42.573	44.1112	25.7511	34.1796	21.3953	34.1478	36.6682	37.2523	28.863	46.5877	42.202	30.1948	30.9413	30.2627	30.5926	18.0752	32.4375	30.1212	20.2289	11.9086	10.1476	127.554	139.564	138.848	129.955	135.808	129.909	136.977	125.605	132.909	132.747	144.452	134.709	141.451	133.033	136.891	142.47	147.984	134.199	146.949	141.478
43.6317	46.6796	38.8461	45.238	52.421	44.6393	42.5127	43.0418	47.9628	42.8967	29.5163	27.9337	13.776	21.5239	32.5871	35.7225	37.2899	29.6939	44.805	43.682	28.2893	30.979	30.1474	31.5309	17.2005	33.2265	32.1967	22.1329	13.4395	12.3087	124.309	138.027	135.856	126.467	131.813	134.364	132.344	121.762	128.777	135.411	132.504	133.884	120.551	130.524	133.393	140.485	147.991	131.148	147.949	141.704
44.3595	46.4819	39.4513	45.7981	52.6512	45.8652	42.6558	42.8065	48.6867	43.8301	36.485	29.4669	17.9186	23.1733	33.0724	33.8373	36.0732	31.9805	46.3638	44.6113	28.4354	31.9776	30.3223	33.2729	15.1005	34.5591	32.1607	23.6162	15.9732	14.9705	121.049	134.536	130.088	122.935	127.38	136.692	127.86	119.512	125.166	136.811	139.106	131.321	123.82	129.215	131.47	137.159	144.527	129.768	147.73	140.269
44.877	46.8467	40.9945	45.7102	53.3643	46.0058	43.3161	42.8469	49.099	44.6498	38.6958	31.7276	22.7238	24.7708	36.1406	33.1634	33.8867	34.3934	44.0625	42.4971	30.6158	33.3337	31.0856	34.947	18.832	37.1069	34.3493	25.3155	17.3936	16.663	116.828	131.468	126.038	118.215	123.597	136.425	124.024	117.194	120.962	136.494	136.586	129.618	126.048	126.883	131.637	134.871	136.784	127.788	143.866	133.517
43.5631	46.8717	42.1866	46.1711	53.9624	46.0428	43.4546	43.4006	49.1818	46.2927	40.701	34.5814	27.8668	27.9346	36.7243	33.6794	34.5757	36.6686	43.5467	42.5928	31.7242	35.4266	32.6309	36.1663	20.2749	36.6767	36.32	26.8378	18.593	17.7954	111.689	126.418	122.723	113.701	119.886	133.896	119.401	113.458	116.087	135.636	132.794	128.029	126.771	125.852	127.985	132.127	132.913	125.288	139.732	129.465
43.4056	47.6023	43.0058	46.627	53.8782	46.2845	43.77	45.5504	49.308	47.0742	42.3209	36.1145	32.555	31.9748	37.3566	35.0004	35.6274	38.4712	40.1626	44.8947	33.5554	35.8299	33.6473	37.3792	22.2432	37.79	36.7796	27.8278	18.8808	19.4371	105.902	122.854	118.131	108.471	114.672	130.03	114.056	111.272	110.745	132.481	128.982	124.56	125.987	124.683	124.566	129.856	129.623	121.866	131.643	128.104
43.5437	48.0464	44.2502	47.0304	54.2539	46.5676	43.9417	44.8383	49.56	47.5029	43.8639	37.3036	34.7132	34.2462	37.2425	39.0129	36	43.4074	42.1606	45.4333	35.1412	37.174	35.7623	38.1443	21.2685	38.7337	38.0451	27.3446	18.8307	20.7436	99.7075	118.585	113.325	102.497	109.49	126.805	107.827	103.806	105.147	128.398	125.766	120.586	123.777	121.823	119.582	131.094	124.618	119.05	128.92	124.571
43.5387	48.298	44.2977	47.3476	54.377	47.3027	44.2795	44.7676	49.6507	48.9584	45.4784	39.6079	37.1932	35.5441	39.9005	39.5598	36.6129	46.998	43.6079	45.6407	35.3218	37.6153	38.9892	37.8661	26.2966	39.5074	39.2471	25.8379	18.4289	21.6515	92.7817	113.623	108.305	96.239	103.603	123.173	100.884	97.4895	101.252	125.4	121.809	117.096	121.508	117.392	117.119	125.445	119.34	115.248	124.799	118.477
43.2761	47.1382	43.4616	46.5672	54.8572	47.3396	44.9382	44.9904	49.9337	49.5146	46.7118	41.2039	38.7073	37.4177	41.6113	40.7516	37.6528	47.4562	44.5484	46.4852	35.6385	38.2149	37.7666	39.1544	27.2919	38.7791	37.7477	27.5885	18.7277	21.5099	85.5496	107.746	102.826	88.559	97.5782	117.605	93.7952	92.4359	96.2155	120.866	116.937	112.437	117.749	112.504	112.949	121.008	114.673	109.575	120.421	113.545
43.2261	47.8546	43.02	47.2625	54.8883	48.0234	45.3205	44.2997	49.2982	49.6464	47.4677	43.0243	40.1741	38.7527	44.5774	41.7621	38.3454	48.058	45.8481	47.1355	36.8691	37.0902	37.7792	38.1812	27.5027	37.3435	35.4423	28.2985	18.8001	21.8462	78.3201	101.682	97.9094	83.2399	91.4039	111.263	86.4486	84.7428	88.2969	115.135	111.633	107.747	112.807	107.661	110.13	116.408	109.215	103.639	115.332	108.09
43.547	47.4992	42.3727	48.3917	55.1809	49.8671	44.0896	44.0964	47.6434	49.7354	49.4678	44.1917	40.6112	40.5141	45.821	42.7436	39.4958	48.3966	46.9075	47.4463	34.7094	36.2667	36.5683	35.8854	27.2727	36.5666	34.2033	27.7778	19.1791	22.865	72.3492	94.4515	90.632	79.5616	84.231	108.362	77.0022	77.4302	75.4204	109.489	106.792	102.269	107.556	102.333	104.93	110.74	103.582	97.8971	110.182	102.248
42.6058	47.1486	42.7717	48.4726	56.0517	50.8898	43.8089	43.4406	46.0811	49.6842	49.5126	45.5117	42.7004	42.9052	46.8413	43.6346	40.4136	49.4734	47.6024	47.7525	33.3333	36.1048	37.0251	34.5396	26.827	36.6515	33.6972	27.3954	17.0195	22.9003	63.1748	86.1483	83.0623	72.5121	78.9589	101.668	68.7073	69.8148	66.4028	102.314	99.5752	96.6072	103.004	97.4394	99.5665	105.079	97.1273	91.7202	104.331	97.7264
42.7267	47.4666	42.4412	48.9552	55.3366	50.4298	43.3843	43.38	45.8308	49.7104	51.6594	47.0383	43.2237	45.3355	47.8335	43.8955	41.4371	47.2938	48.3878	48.0373	33.161	36.9399	37.4278	34.1695	27.3594	36.1972	31.7071	27.2579	16.4607	23.5458	56.266	79.6235	74.9217	66.3988	70.3203	92.4571	60.35	63.7894	60.0712	95.0825	95.2522	90.5295	96.039	92.5472	93.5599	98.8969	90.737	85.3076	98.4754	91.8394
42.5412	46.2693	42.1739	48.188	53.3401	50.1832	42.4867	42.2251	45.6638	49.4111	51.6227	48.8161	44.5229	46.132	48.7659	44.4907	41.7153	44.0031	50.683	47.1507	33.2049	39.3968	38.0255	33.4082	26.0703	35.4154	30.8129	24.0925	16.1504	23.1773	49.0417	69.9719	66.8346	57.6809	60.3969	83.2861	50.7037	54.4684	53.0362	87.1409	86.3784	84.7247	90.0525	85.5959	87.4348	92.2542	83.6656	80.3572	94.5574	82.5043
42.1003	47.2896	42.7896	44.9152	52.8323	48.4071	42.2246	41.4806	44.1983	49.2896	52.1065	51.0277	45.3712	46.203	49.426	44.5296	41.5159	41.787	52.3686	46.3311	33.5866	39.0741	38.5234	36.6105	25.582	36.0023	30.3825	25.5088	16.5484	23.5133	41.6242	66.6907	60.0892	43.9754	53.8989	69.9592	42.4493	46.8979	44.5394	79.3785	78.0863	78.53	82.8215	78.6248	80.5636	84.8249	76.2804	71.4946	89.5296	74.5231
43.6576	47.9553	41.6988	44.6295	51.9161	45.6777	42.2742	41.0843	43.811	49.1915	49.9354	47.5057	45.4588	43.2701	49.4744	40.9809	36.8138	39.883	50.6035	44.2071	32.6381	39.6345	39.0622	37.3717	26.4229	36.2675	30.5325	24.7322	16.512	23.2664	38.968	61.1245	50.6432	37.3657	46.3123	57.7409	34.7181	39.9108	37.5841	71.2285	68.8303	67.7081	74.3458	66.7853	73.0064	72.3311	63.1236	63.991	83.3754	64.8684
46.8825	43.3639	41.1729	44.6854	51.2349	46.0235	43.3207	41.22	44.2972	51.406	48.4084	47.9046	48.4737	43.8219	47.1335	39.3683	33.5762	38.3576	49.2055	43.1393	33.2456	40.9502	38.3792	37.1926	27.6664	36.3944	31.2638	25.1969	16.6914	23.38	40.3611	45.5944	42.4007	32.3177	39.6782	49.9776	29.8573	33.9701	33.1727	69.2255	59.7463	62.1299	70.6476	59.7984	62.9055	63.5767	51.6367	57.3984	73.0923	57.7326
47.6912	42.9364	40.8152	46.0243	52.0607	43.8865	44.1892	41.8691	43.8136	51.1856	47.6857	47.1564	46.2341	44.3336	45.0623	37.3168	34.1998	37.1226	46.3609	42.7248	33.7528	42.1065	38.7588	38.6299	28.93	37.0162	31.8645	24.8505	18.3371	24.4577	38.2384	38.1604	34.7972	30.0365	37.1815	37.4746	28.2815	30.4791	30.5955	61.2079	53.7592	55.5036	60.2748	54.1667	53.3967	55.0634	46.3399	53.74	62.404	51.1973
48.2935	42.2866	41.328	47.0337	52.3636	43.7287	44.0283	41.4078	44.9438	50.0921	47.8917	49.4857	45.3656	43.9628	43.4461	37.3239	34.1023	37.4263	44.4742	42.9164	34.7433	41.9912	39.16	39.9146	30.665	37.0408	32.5365	25.1485	17.3969	25.2279	38.0624	32.2424	29.7857	29.7911	34.5431	28.7361	31.2611	32.3808	31.5594	52.3837	48.7806	53.6189	52.315	49.0424	46.0406	48.9605	43.1121	56.7805	55.3424	47.4696
44.8412	42.2072	42.2876	47.5681	52.4257	44.7885	44.223	42.2528	47.5294	46.8274	49.4803	49.1892	46.1652	43.1774	40.0989	35.7185	33.7597	37.2943	43.6022	42.6087	35.1534	41.8266	39.199	38.6439	31.6694	37.4073	32.4855	25.2452	17.6269	26.7389	30.7887	29.5263	28.1111	30.978	34.822	25.402	32.8995	33.6504	34.6738	38.0314	46.3732	51.5955	48.8611	45.5886	38.2582	45.2991	42.7763	57.4427	50.4513	44.2431
45.2276	42.1735	42.9196	48.3546	53.8656	45.6287	44.7108	42.4503	49.4422	46.8969	49.5691	47.5328	44.9001	41.3155	40.9746	35.9255	34.2561	37.3954	40.0596	42.7738	35.5457	40.796	38.9681	37.5424	32.085	37.5415	33.3837	24.9962	17.9922	27.0471	32.8823	29.8154	29.0768	33.2002	35.7304	26.0469	34.892	36.4711	38.096	33.1253	46.127	48.7515	43.6478	44.0689	38.8536	45.1948	43.8659	58.0183	47.491	43.5037
44.9662	41.7112	43.0738	48.817	54.5377	46.3539	45.0751	42.6501	50.2343	47.9458	49.5251	47.4011	44.0034	39.3426	43.2608	36.1472	34.3385	38.082	39.4061	42.5262	35.7843	41.1568	38.2328	37.5111	32.914	37.2885	33.5486	25.1198	19.0187	26.9267	33.743	31.125	30.9522	35.3248	39.0788	28.7797	35.4562	38.8135	40.5201	32.9585	46.0947	48.7672	40.8797	41.5219	42.4843	45.3233	45.0922	62.7646	46.964	43.8725
44.8278	42.1979	43.0346	48.9617	54.9657	47.7534	45.4232	42.4126	49.9306	48.107	49.3696	47.5625	43.8611	39.9048	43.3452	37.2221	34.4035	38.1803	38.8849	43.2677	36.0385	41.5021	39.2896	38.0525	35.7736	37.5978	33.8701	24.9081	18.8969	27.9214	33.9524	33.5567	31.5301	36.3033	41.0865	31.5823	36.5374	38.5861	41.0018	33.9171	46.46	48.3108	40.9444	41.8185	42.6764	46.3811	46.4842	63.0288	46.6876	45.7587
45.1083	43.4346	43.8958	49.5821	54.3996	48.4043	45.1339	43.0159	50.4739	48.4917	47.6626	47.4803	41.7728	36.7929	43.8074	37.5039	34.2199	38.0585	39.5581	43.9168	38.4238	40.9048	38.406	38.5111	35.53	37.9792	33.8549	25.2989	18.8645	27.2989	34.5062	35.7083	34.7791	37.4616	38.6784	31.5002	36.9863	40.5028	41.7288	36.3053	45.5992	47.4017	39.9114	38.6082	43.5592	46.4635	46.4401	63.6974	47.4828	46.5873
[truncated: 70 more columns]

[truncated: 3 more sheets: 11. Aylesbury Joint Traces, 12. Hip Height Traces, 13. CoM_Pes Traces]
